# Supplementary material for: Ethyl 6-(4-fluoro­phen­yl)-4-hy­droxy-2-oxo-4-trifluoro­meth­yl-1,3-diazinane-5-carboxyl­ate monohydrate
Source: Acta Crystallogr Sect E Struct Rep Online. 2011 Jun 18;67(Pt 7):o1704–5. doi: 10.1107/S1600536811021866 (PMC3151995; doi:10.1107/S1600536811021866)
Supplement: Supplementary file 1 [file e-67-o1704-sup1.cif]

##############################################################################
#                                                                            #
# This CIF contains the data in a paper accepted for publication in          #
# Acta Crystallographica Section E. It conforms to the requirements of       #
# Notes for Authors for Acta Crystallographica Section E, and has been       #
# peer reviewed under the auspices of the IUCr Commission on Journals.       #
#                                                                            #
# Full details of the Crystallographic Information File format               #
# are given in the paper "The Crystallographic Information File (CIF):       #
# a New Standard Archive File for Crystallography" by S. R. Hall, F. H.      #
# Allen and I. D. Brown [Acta Cryst. (1991), A47, 655-685].                  #
#                                                                            #
# The current version of the core CIF dictionary is obtainable from          #
# ftp://ftp.iucr.org/pub/cif_core.dic.                                       #
#                                                                            #
# Software is freely available for graphical display of the structure(s)     #
# in this CIF. For information consult the CIF software page                 #
# http://www.iucr.org/resources/cif/software.                                #
#                                                                            #
# This file may be used for bona fide research purposes within the           #
# scientific community so long as proper attribution is given to the journal # 
# article from which it was obtained.                                        #
#                                                                            #
##############################################################################
data_global
_audit_creation_method     'SHELXL-97'
_journal_date_recd_electronic     2011-05-22
_journal_date_accepted     2011-06-07
_journal_name_full     'Acta Crystallographica, Section E'
_journal_year     2011
_journal_volume     67
_journal_issue      7
_journal_page_first     o1704
_journal_page_last     o1705
_journal_paper_category     QO
_journal_coeditor_code     JH2293
_publ_contact_author_name     'Feng-Ling Yang'
_publ_contact_author_address
;
College of Chemistry and Chemical Engineering,
Xuchang University,
Xuchang, Henan Province 461000,
People's Republic of China
;
_publ_contact_author_email     'actaeli@gmail.com'
_publ_contact_author_fax     ?
_publ_contact_author_phone     ?
_publ_section_title
;\
Ethyl 6-(4-fluorophenyl)-4-hydroxy-2-oxo-4-trifluoromethyl-\
1,3-diazinane-5-carboxylate monohydrate
;
loop_
    _publ_author_name
    _publ_author_footnote
    _publ_author_address
    'Gong-Chun Li' .
;
College of Chemistry and Chemical Engineering,
Xuchang University,
Xuchang, Henan Province 461000,
People's Republic of China
;
    'Chang-Zeng Wu' .
;
College of Chemistry and Chemical Engineering,
Xuchang University,
Xuchang, Henan Province 461000,
People's Republic of China
;
    'Li-Li Guo' .
;
Department of Chemistry,
Zhengzhou University,
Zhengzhou Henan Province, 450052,
People's Republic of China
;
    'Feng-Ling Yang' .
;
College of Chemistry and Chemical Engineering,
Xuchang University,
Xuchang, Henan Province 461000,
People's Republic of China
;
data_I
_chemical_name_systematic
;
Ethyl 6-(4-fluorophenyl)-4-hydroxy-2-oxo-4-trifluoromethyl-
1,3-diazinane-5-carboxylate monohydrate
;
_chemical_name_common     ?
_chemical_formula_moiety     'C14 H14 F4 N2 O4, H2 O1'
_chemical_formula_sum     'C14 H16 F4 N2 O5'
_chemical_formula_iupac     'C14 H14 F4 N2 O4, H2 O1'
_chemical_formula_weight     368.29
_chemical_melting_point     ?
_symmetry_cell_setting     triclinic
_symmetry_space_group_name_H-M     'P -1'
loop_
    _symmetry_equiv_pos_as_xyz
    'x, y, z'
    '-x, -y, -z'
_cell_length_a     10.0196(9)
_cell_length_b     12.1718(12)
_cell_length_c     14.3037(14)
_cell_angle_alpha     98.463(7)
_cell_angle_beta     103.642(8)
_cell_angle_gamma     104.400(9)
_cell_volume     1602.2(3)
_cell_formula_units_Z     4
_cell_measurement_reflns_used     5664
_cell_measurement_theta_min     1.5
_cell_measurement_theta_max     27.9
_cell_measurement_temperature     113(2)
_exptl_crystal_description     Prism
_exptl_crystal_colour     Colorless
_exptl_crystal_size_max     0.20
_exptl_crystal_size_mid     0.18
_exptl_crystal_size_min     0.14
_exptl_crystal_density_diffrn     1.527
_exptl_crystal_density_meas     ?
_exptl_crystal_density_method     'not measured'
_exptl_crystal_F_000     760
_exptl_absorpt_coefficient_mu     0.144
_exptl_absorpt_correction_type     multi-scan
_exptl_absorpt_process_details     '(CrystalClear; Rigaku, 2009)'
_exptl_absorpt_correction_T_min     0.9717
_exptl_absorpt_correction_T_max     0.9801
_exptl_special_details
;
;
_diffrn_ambient_temperature     113(2)
_diffrn_radiation_type     MoK\a
_diffrn_radiation_wavelength     0.71073
_diffrn_radiation_source     'rotating anode'
_diffrn_radiation_monochromator     multilayer
_diffrn_measurement_device_type     'Rigaku Saturn CCD area detector'
_diffrn_measurement_method     '\w and \f scans'
_diffrn_detector_area_resol_mean     14.63
_diffrn_reflns_number     20692
_diffrn_reflns_av_R_equivalents     0.0410
_diffrn_reflns_av_sigmaI/netI     0.0652
_diffrn_reflns_theta_min     1.50
_diffrn_reflns_theta_max     27.89
_diffrn_reflns_theta_full     27.89
_diffrn_measured_fraction_theta_max     0.994
_diffrn_measured_fraction_theta_full     0.994
_diffrn_reflns_limit_h_min     -13
_diffrn_reflns_limit_h_max     13
_diffrn_reflns_limit_k_min     -16
_diffrn_reflns_limit_k_max     14
_diffrn_reflns_limit_l_min     -18
_diffrn_reflns_limit_l_max     18
_diffrn_standards_number     0
_diffrn_standards_interval_count     0
_diffrn_standards_interval_time     0
_diffrn_standards_decay_%     0
_refine_special_details
;
Refinement of <i>F</i>^2^ against ALL reflections. The weighted <i>R</i>-factor
<i>wR</i> and goodness of fit <i>S</i> are based on <i>F</i>^2^, conventional
<i>R</i>-factors <i>R</i> are based on <i>F</i>, with <i>F</i> set to zero for
negative <i>F</i>^2^. The threshold expression of <i>F</i>^2^ >
\s(<i>F</i>^2^) is used only for calculating <i>R</i>-factors(gt) <i>etc</i>.
and is not relevant to the choice of reflections for refinement.
<i>R</i>-factors based on <i>F</i>^2^ are statistically about twice as large
as those based on <i>F</i>, and <i>R</i>- factors based on ALL data will be
even larger.
;
_reflns_number_total     7612
_reflns_number_gt     4575
_reflns_threshold_expression     >2sigma(I)
_refine_ls_structure_factor_coef     Fsqd
_refine_ls_matrix_type     full
_refine_ls_R_factor_all     0.0464
_refine_ls_R_factor_gt     0.0313
_refine_ls_wR_factor_gt     0.0692
_refine_ls_wR_factor_ref     0.0721
_refine_ls_goodness_of_fit_ref     0.870
_refine_ls_restrained_S_all     0.870
_refine_ls_number_reflns     7612
_refine_ls_number_parameters     493
_refine_ls_number_restraints     0
_refine_ls_hydrogen_treatment     mixed
_refine_ls_weighting_scheme     calc
_refine_ls_weighting_details
         'calc w=1/[\s^2^(Fo^2^)+(0.0267P)^2^+0.0000P] where P=(Fo^2^+2Fc^2^)/3'
_atom_sites_solution_hydrogens     geom
_atom_sites_solution_primary     direct
_atom_sites_solution_secondary     difmap
_refine_ls_shift/su_max     0.001
_refine_ls_shift/su_mean     0.000
_refine_diff_density_max     0.345
_refine_diff_density_min     -0.189
_refine_ls_extinction_method     none
_refine_ls_extinction_coef     ?
loop_
    _atom_type_symbol
    _atom_type_description
    _atom_type_scat_dispersion_real
    _atom_type_scat_dispersion_imag
    _atom_type_scat_source
    'C' 'C' 0.0033 0.0016
                         'International Tables Vol C Tables 4.2.6.8 and 6.1.1.4'
    'H' 'H' 0.0000 0.0000
                         'International Tables Vol C Tables 4.2.6.8 and 6.1.1.4'
    'N' 'N' 0.0061 0.0033
                         'International Tables Vol C Tables 4.2.6.8 and 6.1.1.4'
    'O' 'O' 0.0106 0.0060
                         'International Tables Vol C Tables 4.2.6.8 and 6.1.1.4'
    'F' 'F' 0.0171 0.0103
                         'International Tables Vol C Tables 4.2.6.8 and 6.1.1.4'
_computing_data_collection     'CrystalClear (Rigaku, 2009)'
_computing_cell_refinement     'CrystalClear (Rigaku, 2009)'
_computing_data_reduction     'CrystalClear (Rigaku, 2009)'
_computing_structure_solution     'SHELXS97 (Sheldrick, 2008)'
_computing_structure_refinement     'SHELXL97 (Sheldrick, 2008)'
_computing_molecular_graphics     'SHELXTL (Sheldrick, 2008)'
_computing_publication_material     'SHELXTL (Sheldrick, 2008)'
loop_
    _atom_site_type_symbol
    _atom_site_label
    _atom_site_fract_x
    _atom_site_fract_y
    _atom_site_fract_z
    _atom_site_U_iso_or_equiv
    _atom_site_adp_type
    _atom_site_calc_flag
    _atom_site_refinement_flags
    _atom_site_occupancy
    _atom_site_symmetry_multiplicity
    _atom_site_disorder_assembly
    _atom_site_disorder_group
    F F1 0.21735(8) 0.30976(7) 0.47711(6) 0.0278(2) Uani d . 1 1 . .
    F F2 0.44636(9) 0.33996(7) 0.51405(6) 0.0313(2) Uani d . 1 1 . .
    F F3 0.30625(9) 0.19817(7) 0.39477(6) 0.0288(2) Uani d . 1 1 . .
    F F4 0.49822(9) 0.38466(7) 1.13399(6) 0.0355(2) Uani d . 1 1 . .
    F F5 -0.11880(8) 0.62729(6) 0.98946(6) 0.02501(19) Uani d . 1 1 . .
    F F6 0.01160(8) 0.72196(7) 1.13589(6) 0.02698(19) Uani d . 1 1 . .
    F F7 0.09316(8) 0.61081(6) 1.04636(6) 0.02592(19) Uani d . 1 1 . .
    F F8 0.28213(9) 0.78195(7) 0.49828(6) 0.0356(2) Uani d . 1 1 . .
    O O1 0.57514(10) 0.02599(8) 0.62488(6) 0.0205(2) Uani d . 1 1 . .
    O O2 0.16764(10) 0.09767(8) 0.52602(7) 0.0212(2) Uani d . 1 1 . .
    H H2 0.1553(16) 0.0484(13) 0.4701(12) 0.041(5) Uiso d . 1 1 . .
    O O3 0.10031(10) 0.25206(8) 0.67210(7) 0.0236(2) Uani d . 1 1 . .
    O O4 0.27857(9) 0.41634(7) 0.69581(7) 0.0218(2) Uani d . 1 1 . .
    O O5 0.44555(9) 0.97089(7) 1.10542(6) 0.0191(2) Uani d . 1 1 . .
    O O6 -0.00739(10) 0.86354(8) 0.99826(7) 0.0189(2) Uani d . 1 1 . .
    H H6 0.0185(16) 0.9111(13) 1.0575(12) 0.039(5) Uiso d . 1 1 . .
    O O7 -0.13754(10) 0.74745(8) 0.79365(7) 0.0226(2) Uani d . 1 1 . .
    O O8 -0.07876(9) 0.58103(7) 0.79232(6) 0.0209(2) Uani d . 1 1 . .
    N N1 0.41809(12) 0.11768(10) 0.55571(8) 0.0196(3) Uani d . 1 1 . .
    N N2 0.45729(12) 0.10551(10) 0.71961(8) 0.0191(3) Uani d . 1 1 . .
    N N3 0.22350(12) 0.84435(9) 1.06802(8) 0.0173(2) Uani d . 1 1 . .
    N N4 0.31320(12) 0.91025(10) 0.94499(8) 0.0184(3) Uani d . 1 1 . .
    C C1 0.48618(14) 0.07974(11) 0.63376(9) 0.0175(3) Uani d . 1 1 . .
    C C2 0.30765(14) 0.17404(11) 0.55694(9) 0.0172(3) Uani d . 1 1 . .
    C C3 0.32023(15) 0.25634(12) 0.48542(10) 0.0211(3) Uani d . 1 1 . .
    C C4 0.33613(14) 0.24284(11) 0.66264(9) 0.0163(3) Uani d . 1 1 . .
    H H4 0.4306 0.3044 0.6806 0.020 Uiso calc R 1 1 . .
    C C5 0.22216(14) 0.30121(11) 0.67569(9) 0.0177(3) Uani d . 1 1 . .
    C C6 0.18167(15) 0.48463(12) 0.71134(10) 0.0256(3) Uani d . 1 1 . .
    H H6A 0.2381 0.5624 0.7530 0.031 Uiso calc R 1 1 . .
    H H6B 0.1156 0.4457 0.7462 0.031 Uiso calc R 1 1 . .
    C C7 0.09575(15) 0.49743(12) 0.61357(10) 0.0292(4) Uani d . 1 1 . .
    H H7A 0.1613 0.5278 0.5760 0.044 Uiso calc R 1 1 . .
    H H7B 0.0402 0.5513 0.6251 0.044 Uiso calc R 1 1 . .
    H H7C 0.0301 0.4214 0.5762 0.044 Uiso calc R 1 1 . .
    C C8 0.34703(14) 0.16004(11) 0.73406(9) 0.0167(3) Uani d . 1 1 . .
    H H8 0.2527 0.0986 0.7177 0.020 Uiso calc R 1 1 . .
    C C9 0.38729(14) 0.22261(11) 0.84106(9) 0.0169(3) Uani d . 1 1 . .
    C C10 0.30035(14) 0.18702(11) 0.90023(10) 0.0198(3) Uani d . 1 1 . .
    H H10 0.2135 0.1254 0.8723 0.024 Uiso calc R 1 1 . .
    C C11 0.33834(15) 0.23995(12) 0.99955(10) 0.0232(3) Uani d . 1 1 . .
    H H11 0.2798 0.2143 1.0402 0.028 Uiso calc R 1 1 . .
    C C12 0.46237(15) 0.32993(12) 1.03707(10) 0.0235(3) Uani d . 1 1 . .
    C C13 0.55181(15) 0.36883(12) 0.98175(10) 0.0259(3) Uani d . 1 1 . .
    H H13 0.6374 0.4316 1.0101 0.031 Uiso calc R 1 1 . .
    C C14 0.51319(15) 0.31362(12) 0.88317(10) 0.0231(3) Uani d . 1 1 . .
    H H14 0.5740 0.3385 0.8437 0.028 Uiso calc R 1 1 . .
    C C15 0.33267(14) 0.91286(11) 1.04127(9) 0.0164(3) Uani d . 1 1 . .
    C C16 0.08059(13) 0.79019(11) 1.00238(9) 0.0157(3) Uani d . 1 1 . .
    C C17 0.01571(14) 0.68607(11) 1.04325(10) 0.0196(3) Uani d . 1 1 . .
    C C18 0.09283(13) 0.75018(11) 0.89773(9) 0.0157(3) Uani d . 1 1 . .
    H H18 0.1481 0.6921 0.8994 0.019 Uiso calc R 1 1 . .
    C C19 -0.05367(14) 0.69559(11) 0.82313(9) 0.0179(3) Uani d . 1 1 . .
    C C20 -0.21972(15) 0.51967(11) 0.72276(10) 0.0263(3) Uani d . 1 1 . .
    H H20A -0.2292 0.5474 0.6605 0.032 Uiso calc R 1 1 . .
    H H20B -0.2968 0.5335 0.7510 0.032 Uiso calc R 1 1 . .
    C C21 -0.23104(15) 0.39215(11) 0.70373(10) 0.0267(3) Uani d . 1 1 . .
    H H21A -0.1517 0.3801 0.6785 0.040 Uiso calc R 1 1 . .
    H H21B -0.3228 0.3484 0.6550 0.040 Uiso calc R 1 1 . .
    H H21C -0.2259 0.3650 0.7653 0.040 Uiso calc R 1 1 . .
    C C22 0.17640(13) 0.85802(11) 0.86849(9) 0.0160(3) Uani d . 1 1 . .
    H H22 0.1201 0.9153 0.8673 0.019 Uiso calc R 1 1 . .
    C C23 0.20333(14) 0.83296(10) 0.76879(9) 0.0162(3) Uani d . 1 1 . .
    C C24 0.10992(14) 0.84699(11) 0.68548(9) 0.0197(3) Uani d . 1 1 . .
    H H24 0.0276 0.8695 0.6915 0.024 Uiso calc R 1 1 . .
    C C25 0.13467(15) 0.82869(11) 0.59370(10) 0.0218(3) Uani d . 1 1 . .
    H H25 0.0699 0.8373 0.5369 0.026 Uiso calc R 1 1 . .
    C C26 0.25512(15) 0.79791(11) 0.58763(10) 0.0233(3) Uani d . 1 1 . .
    C C27 0.35117(15) 0.78274(11) 0.66745(10) 0.0225(3) Uani d . 1 1 . .
    H H27 0.4336 0.7610 0.6604 0.027 Uiso calc R 1 1 . .
    C C28 0.32418(14) 0.80009(11) 0.75858(10) 0.0198(3) Uani d . 1 1 . .
    H H28 0.3886 0.7895 0.8146 0.024 Uiso calc R 1 1 . .
    O O9 0.13823(13) 0.94116(9) 0.35763(7) 0.0243(2) Uani d . 1 1 . .
    O O10 0.90924(12) 0.99386(10) 0.82314(8) 0.0282(3) Uani d . 1 1 . .
    H H1A 0.4218(15) 0.0862(12) 0.5014(10) 0.027(4) Uiso d . 1 1 . .
    H H2A 0.4935(15) 0.0714(12) 0.7678(11) 0.035(4) Uiso d . 1 1 . .
    H H3A 0.2281(16) 0.8644(13) 1.1265(11) 0.033(5) Uiso d . 1 1 . .
    H H4A 0.3906(15) 0.9527(12) 0.9307(10) 0.032(4) Uiso d . 1 1 . .
    H H9A 0.065(2) 0.8778(17) 0.3556(14) 0.081(7) Uiso d . 1 1 . .
    H H9B 0.215(2) 0.9295(17) 0.3632(14) 0.074(8) Uiso d . 1 1 . .
    H H10A 0.8938(18) 1.0100(14) 0.7657(13) 0.049(5) Uiso d . 1 1 . .
    H H10B 0.883(2) 0.9233(18) 0.8184(14) 0.080(8) Uiso d . 1 1 . .
loop_
    _atom_site_aniso_label
    _atom_site_aniso_U_11
    _atom_site_aniso_U_22
    _atom_site_aniso_U_33
    _atom_site_aniso_U_12
    _atom_site_aniso_U_13
    _atom_site_aniso_U_23
    F1 0.0324(5) 0.0316(5) 0.0278(5) 0.0196(4) 0.0087(4) 0.0144(4)
    F2 0.0268(5) 0.0318(5) 0.0332(5) 0.0016(4) 0.0064(4) 0.0162(4)
    F3 0.0391(5) 0.0352(5) 0.0176(4) 0.0168(4) 0.0097(4) 0.0099(4)
    F4 0.0378(5) 0.0467(5) 0.0169(4) 0.0151(4) 0.0028(4) -0.0048(4)
    F5 0.0194(4) 0.0231(4) 0.0288(5) 0.0000(4) 0.0064(4) 0.0057(4)
    F6 0.0336(5) 0.0287(4) 0.0203(4) 0.0055(4) 0.0132(4) 0.0077(4)
    F7 0.0281(5) 0.0213(4) 0.0317(5) 0.0099(4) 0.0087(4) 0.0108(4)
    F8 0.0433(5) 0.0454(5) 0.0210(5) 0.0118(5) 0.0179(4) 0.0039(4)
    O1 0.0218(5) 0.0253(5) 0.0187(5) 0.0129(4) 0.0065(4) 0.0059(4)
    O2 0.0193(5) 0.0221(5) 0.0186(5) 0.0038(4) 0.0036(4) 0.0002(4)
    O3 0.0181(5) 0.0226(5) 0.0303(6) 0.0047(4) 0.0091(4) 0.0047(4)
    O4 0.0203(5) 0.0157(5) 0.0286(6) 0.0071(4) 0.0053(4) 0.0021(4)
    O5 0.0160(5) 0.0221(5) 0.0142(5) 0.0011(4) 0.0005(4) 0.0029(4)
    O6 0.0198(5) 0.0197(5) 0.0186(5) 0.0091(4) 0.0056(4) 0.0024(4)
    O7 0.0203(5) 0.0217(5) 0.0233(5) 0.0066(4) 0.0013(4) 0.0051(4)
    O8 0.0182(5) 0.0172(5) 0.0213(5) 0.0027(4) -0.0001(4) -0.0008(4)
    N1 0.0239(7) 0.0268(6) 0.0136(6) 0.0150(5) 0.0070(5) 0.0057(5)
    N2 0.0240(7) 0.0236(6) 0.0144(6) 0.0136(5) 0.0059(5) 0.0067(5)
    N3 0.0170(6) 0.0212(6) 0.0120(6) 0.0030(5) 0.0039(5) 0.0029(5)
    N4 0.0141(6) 0.0227(6) 0.0144(6) 0.0000(5) 0.0019(5) 0.0044(5)
    C1 0.0184(7) 0.0163(7) 0.0162(7) 0.0035(6) 0.0039(6) 0.0035(5)
    C2 0.0157(7) 0.0191(7) 0.0173(7) 0.0062(6) 0.0040(6) 0.0043(6)
    C3 0.0199(8) 0.0248(7) 0.0201(7) 0.0090(6) 0.0048(6) 0.0070(6)
    C4 0.0147(7) 0.0182(7) 0.0152(7) 0.0048(6) 0.0025(6) 0.0035(5)
    C5 0.0205(8) 0.0190(7) 0.0133(7) 0.0066(6) 0.0028(6) 0.0039(5)
    C6 0.0258(8) 0.0189(7) 0.0319(8) 0.0124(6) 0.0054(7) -0.0003(6)
    C7 0.0308(9) 0.0266(8) 0.0327(9) 0.0143(7) 0.0064(7) 0.0085(7)
    C8 0.0169(7) 0.0180(7) 0.0158(7) 0.0060(6) 0.0047(6) 0.0036(5)
    C9 0.0182(7) 0.0180(7) 0.0172(7) 0.0096(6) 0.0047(6) 0.0051(5)
    C10 0.0179(7) 0.0221(7) 0.0196(7) 0.0074(6) 0.0047(6) 0.0037(6)
    C11 0.0225(8) 0.0327(8) 0.0193(7) 0.0127(7) 0.0090(6) 0.0079(6)
    C12 0.0260(8) 0.0299(8) 0.0145(7) 0.0148(7) 0.0015(6) -0.0002(6)
    C13 0.0215(8) 0.0250(8) 0.0244(8) 0.0030(6) 0.0016(6) -0.0007(6)
    C14 0.0218(8) 0.0253(7) 0.0223(8) 0.0051(6) 0.0084(6) 0.0057(6)
    C15 0.0180(7) 0.0151(6) 0.0171(7) 0.0062(6) 0.0044(6) 0.0048(5)
    C16 0.0140(7) 0.0167(6) 0.0154(7) 0.0043(6) 0.0030(6) 0.0034(5)
    C17 0.0189(8) 0.0210(7) 0.0186(7) 0.0055(6) 0.0058(6) 0.0033(6)
    C18 0.0147(7) 0.0158(6) 0.0160(7) 0.0048(6) 0.0036(6) 0.0025(5)
    C19 0.0190(7) 0.0180(7) 0.0163(7) 0.0034(6) 0.0066(6) 0.0034(6)
    C20 0.0190(8) 0.0252(8) 0.0249(8) 0.0007(6) -0.0027(6) -0.0001(6)
    C21 0.0211(8) 0.0247(8) 0.0265(8) 0.0003(6) 0.0034(7) -0.0017(6)
    C22 0.0145(7) 0.0168(6) 0.0142(7) 0.0029(6) 0.0014(6) 0.0024(5)
    C23 0.0183(7) 0.0142(6) 0.0146(7) 0.0018(6) 0.0054(6) 0.0025(5)
    C24 0.0182(7) 0.0228(7) 0.0184(7) 0.0070(6) 0.0045(6) 0.0045(6)
    C25 0.0246(8) 0.0233(7) 0.0152(7) 0.0051(6) 0.0029(6) 0.0046(6)
    C26 0.0301(8) 0.0217(7) 0.0147(7) 0.0002(6) 0.0109(6) -0.0005(6)
    C27 0.0204(8) 0.0211(7) 0.0265(8) 0.0066(6) 0.0092(6) 0.0017(6)
    C28 0.0203(8) 0.0179(7) 0.0187(7) 0.0042(6) 0.0031(6) 0.0031(6)
    O9 0.0231(6) 0.0241(6) 0.0235(6) 0.0053(5) 0.0048(5) 0.0044(4)
    O10 0.0423(7) 0.0230(6) 0.0188(6) 0.0127(5) 0.0053(5) 0.0031(5)
_geom_special_details
;
All e.s.d.'s (except the e.s.d. in the dihedral angle between two l.s. planes)
are estimated using the full covariance matrix. The cell e.s.d.'s are taken
into account individually in the estimation of e.s.d.'s in distances, angles
and torsion angles; correlations between e.s.d.'s in cell parameters are only
used when they are defined by crystal symmetry. An approximate (isotropic)
treatment of cell e.s.d.'s is used for estimating e.s.d.'s involving l.s.
planes.
;
loop_
    _geom_bond_atom_site_label_1
    _geom_bond_atom_site_label_2
    _geom_bond_site_symmetry_2
    _geom_bond_distance
    _geom_bond_publ_flag
    F1 C3 . 1.3408(15) ?
    F2 C3 . 1.3395(15) ?
    F3 C3 . 1.3405(15) ?
    F4 C12 . 1.3671(15) ?
    F5 C17 . 1.3378(15) ?
    F6 C17 . 1.3464(14) ?
    F7 C17 . 1.3388(14) ?
    F8 C26 . 1.3641(14) ?
    O1 C1 . 1.2480(15) ?
    O2 C2 . 1.4019(15) ?
    O2 H2 . 0.889(15) ?
    O3 C5 . 1.2039(15) ?
    O4 C5 . 1.3328(15) ?
    O4 C6 . 1.4600(15) ?
    O5 C15 . 1.2419(15) ?
    O6 C16 . 1.4001(15) ?
    O6 H6 . 0.893(16) ?
    O7 C19 . 1.2072(15) ?
    O8 C19 . 1.3395(15) ?
    O8 C20 . 1.4615(16) ?
    N1 C1 . 1.3690(16) ?
    N1 C2 . 1.4418(16) ?
    N1 H1A . 0.828(14) ?
    N2 C1 . 1.3377(16) ?
    N2 C8 . 1.4614(16) ?
    N2 H2A . 0.906(14) ?
    N3 C15 . 1.3697(16) ?
    N3 C16 . 1.4424(17) ?
    N3 H3A . 0.823(14) ?
    N4 C15 . 1.3390(16) ?
    N4 C22 . 1.4610(16) ?
    N4 H4A . 0.904(14) ?
    C2 C3 . 1.5380(18) ?
    C2 C4 . 1.5405(17) ?
    C4 C5 . 1.5194(17) ?
    C4 C8 . 1.5416(17) ?
    C4 H4 . 1.0000 ?
    C6 C7 . 1.5114(18) ?
    C6 H6A . 0.9900 ?
    C6 H6B . 0.9900 ?
    C7 H7A . 0.9800 ?
    C7 H7B . 0.9800 ?
    C7 H7C . 0.9800 ?
    C8 C9 . 1.5159(17) ?
    C8 H8 . 1.0000 ?
    C9 C10 . 1.3896(17) ?
    C9 C14 . 1.3897(18) ?
    C10 C11 . 1.3898(18) ?
    C10 H10 . 0.9500 ?
    C11 C12 . 1.3666(19) ?
    C11 H11 . 0.9500 ?
    C12 C13 . 1.374(2) ?
    C13 C14 . 1.3871(18) ?
    C13 H13 . 0.9500 ?
    C14 H14 . 0.9500 ?
    C16 C17 . 1.5356(18) ?
    C16 C18 . 1.5474(17) ?
    C18 C19 . 1.5173(18) ?
    C18 C22 . 1.5424(17) ?
    C18 H18 . 1.0000 ?
    C20 C21 . 1.5066(18) ?
    C20 H20A . 0.9900 ?
    C20 H20B . 0.9900 ?
    C21 H21A . 0.9800 ?
    C21 H21B . 0.9800 ?
    C21 H21C . 0.9800 ?
    C22 C23 . 1.5146(17) ?
    C22 H22 . 1.0000 ?
    C23 C24 . 1.3923(17) ?
    C23 C28 . 1.3981(18) ?
    C24 C25 . 1.3890(17) ?
    C24 H24 . 0.9500 ?
    C25 C26 . 1.3671(19) ?
    C25 H25 . 0.9500 ?
    C26 C27 . 1.3769(18) ?
    C27 C28 . 1.3894(18) ?
    C27 H27 . 0.9500 ?
    C28 H28 . 0.9500 ?
    O9 H9A . 0.91(2) ?
    O9 H9B . 0.80(2) ?
    O10 H10A . 0.861(17) ?
    O10 H10B . 0.82(2) ?
loop_
    _geom_angle_atom_site_label_1
    _geom_angle_atom_site_label_2
    _geom_angle_atom_site_label_3
    _geom_angle_site_symmetry_1
    _geom_angle_site_symmetry_3
    _geom_angle
    _geom_angle_publ_flag
    C2 O2 H2 . . 109.7(10) ?
    C5 O4 C6 . . 116.13(10) ?
    C16 O6 H6 . . 107.7(10) ?
    C19 O8 C20 . . 115.41(10) ?
    C1 N1 C2 . . 124.52(12) ?
    C1 N1 H1A . . 114.5(10) ?
    C2 N1 H1A . . 117.6(10) ?
    C1 N2 C8 . . 124.97(11) ?
    C1 N2 H2A . . 116.4(9) ?
    C8 N2 H2A . . 117.0(9) ?
    C15 N3 C16 . . 123.46(11) ?
    C15 N3 H3A . . 113.1(11) ?
    C16 N3 H3A . . 115.5(11) ?
    C15 N4 C22 . . 125.04(11) ?
    C15 N4 H4A . . 113.9(9) ?
    C22 N4 H4A . . 120.5(9) ?
    O1 C1 N2 . . 121.75(12) ?
    O1 C1 N1 . . 120.47(12) ?
    N2 C1 N1 . . 117.75(12) ?
    O2 C2 N1 . . 114.18(11) ?
    O2 C2 C3 . . 108.30(10) ?
    N1 C2 C3 . . 106.15(11) ?
    O2 C2 C4 . . 108.86(10) ?
    N1 C2 C4 . . 108.53(10) ?
    C3 C2 C4 . . 110.82(11) ?
    F2 C3 F3 . . 107.29(11) ?
    F2 C3 F1 . . 106.81(11) ?
    F3 C3 F1 . . 107.09(10) ?
    F2 C3 C2 . . 112.82(11) ?
    F3 C3 C2 . . 111.21(11) ?
    F1 C3 C2 . . 111.32(11) ?
    C5 C4 C2 . . 114.01(10) ?
    C5 C4 C8 . . 109.05(11) ?
    C2 C4 C8 . . 108.95(10) ?
    C5 C4 H4 . . 108.2 ?
    C2 C4 H4 . . 108.2 ?
    C8 C4 H4 . . 108.2 ?
    O3 C5 O4 . . 124.46(12) ?
    O3 C5 C4 . . 125.69(12) ?
    O4 C5 C4 . . 109.81(11) ?
    O4 C6 C7 . . 110.18(11) ?
    O4 C6 H6A . . 109.6 ?
    C7 C6 H6A . . 109.6 ?
    O4 C6 H6B . . 109.6 ?
    C7 C6 H6B . . 109.6 ?
    H6A C6 H6B . . 108.1 ?
    C6 C7 H7A . . 109.5 ?
    C6 C7 H7B . . 109.5 ?
    H7A C7 H7B . . 109.5 ?
    C6 C7 H7C . . 109.5 ?
    H7A C7 H7C . . 109.5 ?
    H7B C7 H7C . . 109.5 ?
    N2 C8 C9 . . 109.11(10) ?
    N2 C8 C4 . . 107.61(10) ?
    C9 C8 C4 . . 112.55(10) ?
    N2 C8 H8 . . 109.2 ?
    C9 C8 H8 . . 109.2 ?
    C4 C8 H8 . . 109.2 ?
    C10 C9 C14 . . 118.47(13) ?
    C10 C9 C8 . . 120.19(12) ?
    C14 C9 C8 . . 121.31(12) ?
    C9 C10 C11 . . 121.14(13) ?
    C9 C10 H10 . . 119.4 ?
    C11 C10 H10 . . 119.4 ?
    C12 C11 C10 . . 118.08(13) ?
    C12 C11 H11 . . 121.0 ?
    C10 C11 H11 . . 121.0 ?
    C11 C12 F4 . . 118.40(13) ?
    C11 C12 C13 . . 123.12(13) ?
    F4 C12 C13 . . 118.48(13) ?
    C12 C13 C14 . . 117.91(13) ?
    C12 C13 H13 . . 121.0 ?
    C14 C13 H13 . . 121.0 ?
    C13 C14 C9 . . 121.27(13) ?
    C13 C14 H14 . . 119.4 ?
    C9 C14 H14 . . 119.4 ?
    O5 C15 N4 . . 123.03(12) ?
    O5 C15 N3 . . 119.63(12) ?
    N4 C15 N3 . . 117.30(12) ?
    O6 C16 N3 . . 113.49(10) ?
    O6 C16 C17 . . 109.05(10) ?
    N3 C16 C17 . . 105.57(10) ?
    O6 C16 C18 . . 109.01(10) ?
    N3 C16 C18 . . 108.46(10) ?
    C17 C16 C18 . . 111.26(11) ?
    F5 C17 F7 . . 107.47(10) ?
    F5 C17 F6 . . 107.27(10) ?
    F7 C17 F6 . . 107.20(10) ?
    F5 C17 C16 . . 112.27(11) ?
    F7 C17 C16 . . 111.87(11) ?
    F6 C17 C16 . . 110.49(11) ?
    C19 C18 C22 . . 110.15(10) ?
    C19 C18 C16 . . 111.83(10) ?
    C22 C18 C16 . . 107.50(10) ?
    C19 C18 H18 . . 109.1 ?
    C22 C18 H18 . . 109.1 ?
    C16 C18 H18 . . 109.1 ?
    O7 C19 O8 . . 123.52(12) ?
    O7 C19 C18 . . 125.21(12) ?
    O8 C19 C18 . . 111.27(11) ?
    O8 C20 C21 . . 107.16(11) ?
    O8 C20 H20A . . 110.3 ?
    C21 C20 H20A . . 110.3 ?
    O8 C20 H20B . . 110.3 ?
    C21 C20 H20B . . 110.3 ?
    H20A C20 H20B . . 108.5 ?
    C20 C21 H21A . . 109.5 ?
    C20 C21 H21B . . 109.5 ?
    H21A C21 H21B . . 109.5 ?
    C20 C21 H21C . . 109.5 ?
    H21A C21 H21C . . 109.5 ?
    H21B C21 H21C . . 109.5 ?
    N4 C22 C23 . . 109.79(11) ?
    N4 C22 C18 . . 107.87(10) ?
    C23 C22 C18 . . 114.33(10) ?
    N4 C22 H22 . . 108.2 ?
    C23 C22 H22 . . 108.2 ?
    C18 C22 H22 . . 108.2 ?
    C24 C23 C28 . . 118.56(12) ?
    C24 C23 C22 . . 120.04(11) ?
    C28 C23 C22 . . 121.35(11) ?
    C25 C24 C23 . . 121.33(12) ?
    C25 C24 H24 . . 119.3 ?
    C23 C24 H24 . . 119.3 ?
    C26 C25 C24 . . 117.96(12) ?
    C26 C25 H25 . . 121.0 ?
    C24 C25 H25 . . 121.0 ?
    F8 C26 C25 . . 118.52(12) ?
    F8 C26 C27 . . 118.24(12) ?
    C25 C26 C27 . . 123.24(13) ?
    C26 C27 C28 . . 118.16(13) ?
    C26 C27 H27 . . 120.9 ?
    C28 C27 H27 . . 120.9 ?
    C27 C28 C23 . . 120.75(12) ?
    C27 C28 H28 . . 119.6 ?
    C23 C28 H28 . . 119.6 ?
    H9A O9 H9B . . 114.7(18) ?
    H10A O10 H10B . . 110.6(17) ?
loop_
    _geom_torsion_atom_site_label_1
    _geom_torsion_atom_site_label_2
    _geom_torsion_atom_site_label_3
    _geom_torsion_atom_site_label_4
    _geom_torsion_site_symmetry_1
    _geom_torsion_site_symmetry_2
    _geom_torsion_site_symmetry_3
    _geom_torsion_site_symmetry_4
    _geom_torsion
    _geom_torsion_publ_flag
    C8 N2 C1 O1 . . . . -175.03(12) ?
    C8 N2 C1 N1 . . . . 7.05(19) ?
    C2 N1 C1 O1 . . . . 176.03(12) ?
    C2 N1 C1 N2 . . . . -6.03(19) ?
    C1 N1 C2 O2 . . . . -90.65(15) ?
    C1 N1 C2 C3 . . . . 150.12(12) ?
    C1 N1 C2 C4 . . . . 30.96(17) ?
    O2 C2 C3 F2 . . . . 174.10(10) ?
    N1 C2 C3 F2 . . . . -62.89(14) ?
    C4 C2 C3 F2 . . . . 54.76(14) ?
    O2 C2 C3 F3 . . . . -65.29(13) ?
    N1 C2 C3 F3 . . . . 57.72(14) ?
    C4 C2 C3 F3 . . . . 175.37(10) ?
    O2 C2 C3 F1 . . . . 54.03(14) ?
    N1 C2 C3 F1 . . . . 177.05(11) ?
    C4 C2 C3 F1 . . . . -65.30(14) ?
    O2 C2 C4 C5 . . . . -51.86(14) ?
    N1 C2 C4 C5 . . . . -176.67(10) ?
    C3 C2 C4 C5 . . . . 67.14(14) ?
    O2 C2 C4 C8 . . . . 70.19(12) ?
    N1 C2 C4 C8 . . . . -54.63(14) ?
    C3 C2 C4 C8 . . . . -170.82(11) ?
    C6 O4 C5 O3 . . . . -1.83(18) ?
    C6 O4 C5 C4 . . . . -179.41(10) ?
    C2 C4 C5 O3 . . . . 69.04(17) ?
    C8 C4 C5 O3 . . . . -52.95(17) ?
    C2 C4 C5 O4 . . . . -113.42(12) ?
    C8 C4 C5 O4 . . . . 124.58(11) ?
    C5 O4 C6 C7 . . . . -84.19(14) ?
    C1 N2 C8 C9 . . . . -155.05(12) ?
    C1 N2 C8 C4 . . . . -32.65(17) ?
    C5 C4 C8 N2 . . . . 180.00(10) ?
    C2 C4 C8 N2 . . . . 55.00(13) ?
    C5 C4 C8 C9 . . . . -59.74(14) ?
    C2 C4 C8 C9 . . . . 175.25(11) ?
    N2 C8 C9 C10 . . . . -116.25(13) ?
    C4 C8 C9 C10 . . . . 124.37(12) ?
    N2 C8 C9 C14 . . . . 61.58(15) ?
    C4 C8 C9 C14 . . . . -57.80(15) ?
    C14 C9 C10 C11 . . . . -0.64(18) ?
    C8 C9 C10 C11 . . . . 177.25(11) ?
    C9 C10 C11 C12 . . . . 1.40(19) ?
    C10 C11 C12 F4 . . . . 178.09(11) ?
    C10 C11 C12 C13 . . . . -1.1(2) ?
    C11 C12 C13 C14 . . . . 0.1(2) ?
    F4 C12 C13 C14 . . . . -179.12(11) ?
    C12 C13 C14 C9 . . . . 0.7(2) ?
    C10 C9 C14 C13 . . . . -0.43(19) ?
    C8 C9 C14 C13 . . . . -178.30(12) ?
    C22 N4 C15 O5 . . . . -170.31(12) ?
    C22 N4 C15 N3 . . . . 12.12(18) ?
    C16 N3 C15 O5 . . . . 168.82(11) ?
    C16 N3 C15 N4 . . . . -13.53(18) ?
    C15 N3 C16 O6 . . . . -83.84(15) ?
    C15 N3 C16 C17 . . . . 156.78(12) ?
    C15 N3 C16 C18 . . . . 37.46(16) ?
    O6 C16 C17 F5 . . . . 57.31(14) ?
    N3 C16 C17 F5 . . . . 179.58(10) ?
    C18 C16 C17 F5 . . . . -62.96(14) ?
    O6 C16 C17 F7 . . . . 178.24(10) ?
    N3 C16 C17 F7 . . . . -59.49(13) ?
    C18 C16 C17 F7 . . . . 57.97(14) ?
    O6 C16 C17 F6 . . . . -62.40(13) ?
    N3 C16 C17 F6 . . . . 59.87(13) ?
    C18 C16 C17 F6 . . . . 177.33(10) ?
    O6 C16 C18 C19 . . . . -54.09(13) ?
    N3 C16 C18 C19 . . . . -178.11(10) ?
    C17 C16 C18 C19 . . . . 66.20(14) ?
    O6 C16 C18 C22 . . . . 66.94(13) ?
    N3 C16 C18 C22 . . . . -57.08(13) ?
    C17 C16 C18 C22 . . . . -172.77(10) ?
    C20 O8 C19 O7 . . . . -2.87(18) ?
    C20 O8 C19 C18 . . . . 177.89(10) ?
    C22 C18 C19 O7 . . . . -49.13(17) ?
    C16 C18 C19 O7 . . . . 70.36(16) ?
    C22 C18 C19 O8 . . . . 130.10(11) ?
    C16 C18 C19 O8 . . . . -110.42(12) ?
    C19 O8 C20 C21 . . . . -175.59(11) ?
    C15 N4 C22 C23 . . . . -159.94(12) ?
    C15 N4 C22 C18 . . . . -34.77(16) ?
    C19 C18 C22 N4 . . . . 177.29(10) ?
    C16 C18 C22 N4 . . . . 55.21(13) ?
    C19 C18 C22 C23 . . . . -60.28(14) ?
    C16 C18 C22 C23 . . . . 177.64(10) ?
    N4 C22 C23 C24 . . . . -143.56(12) ?
    C18 C22 C23 C24 . . . . 95.07(14) ?
    N4 C22 C23 C28 . . . . 33.85(16) ?
    C18 C22 C23 C28 . . . . -87.53(15) ?
    C28 C23 C24 C25 . . . . 0.19(19) ?
    C22 C23 C24 C25 . . . . 177.67(12) ?
    C23 C24 C25 C26 . . . . -0.9(2) ?
    C24 C25 C26 F8 . . . . -178.72(11) ?
    C24 C25 C26 C27 . . . . 1.0(2) ?
    F8 C26 C27 C28 . . . . 179.41(11) ?
    C25 C26 C27 C28 . . . . -0.3(2) ?
    C26 C27 C28 C23 . . . . -0.5(2) ?
    C24 C23 C28 C27 . . . . 0.53(19) ?
    C22 C23 C28 C27 . . . . -176.91(12) ?
loop_
    _geom_hbond_atom_site_label_D
    _geom_hbond_atom_site_label_H
    _geom_hbond_atom_site_label_A
    _geom_hbond_site_symmetry_A
    _geom_hbond_distance_DH
    _geom_hbond_distance_HA
    _geom_hbond_distance_DA
    _geom_hbond_angle_DHA
    O2 H2 O9 1_545 0.889(15) 1.860(16) 2.7482(14) 176.2(15)
    O9 H9A O3 2_566 0.91(2) 1.90(2) 2.8026(15) 169.8(18)
    O6 H6 O10 2_677 0.893(16) 1.788(16) 2.6770(14) 173.5(15)
    N3 H3A O10 2_677 0.823(14) 2.583(15) 3.0737(16) 119.6(12)
    N4 H4A O5 2_677 0.904(14) 1.900(15) 2.8010(14) 174.8(13)
    N1 H1A O1 2_656 0.828(14) 2.109(14) 2.9235(15) 167.9(13)
    N2 H2A O5 2_667 0.906(14) 1.958(15) 2.8395(14) 163.8(13)
    O9 H9B O1 2_666 0.80(2) 2.00(2) 2.7443(15) 155(2)
    O10 H10A O9 2_676 0.861(17) 1.925(17) 2.7833(15) 175.4(16)
    O10 H10B O7 1_655 0.82(2) 2.07(2) 2.8685(14) 166(2)
