# Supplementary material for: Ethyl 6-(4-fluoro­phen­yl)-4-hy­droxy-2-oxo-4-trifluoro­meth­yl-1,3-diazinane-5-carboxyl­ate monohydrate
Source: Acta Crystallogr Sect E Struct Rep Online. 2011 Jun 18;67(Pt 7):o1704–5. doi: 10.1107/S1600536811021866 (PMC3151995; doi:10.1107/S1600536811021866)
Supplement: Supplementary file 2 [file e-67-o1704-Isup2.hkl]

# 
# h,k,l, Fc-squared, Fo-squared, sigma(Fo-squared) and status flag 
# 
data_I
_shelx_title ' shelx in P-1' 
_shelx_refln_list_code          4 
_shelx_F_calc_maximum      137.18 
_exptl_crystal_F_000       760.00 
_reflns_d_resolution_high  0.7596 
 
loop_ 
 _symmetry_equiv_pos_as_xyz 
 'x, y, z' 
 '-x, -y, -z' 
 
_cell_length_a    10.0196 
_cell_length_b    12.1718 
_cell_length_c    14.3037 
_cell_angle_alpha  98.463 
_cell_angle_beta  103.642 
_cell_angle_gamma 104.400 
 
_shelx_F_squared_multiplier     1.000 
 
loop_ 
 _refln_index_h 
 _refln_index_k 
 _refln_index_l 
 _refln_F_squared_calc 
 _refln_F_squared_meas 
 _refln_F_squared_sigma 
 _refln_observed_status 
   1   0   0      416.00      391.10     14.48 o 
   2   0   0       44.70       34.16      1.99 o 
   3   0   0      712.70      726.17     18.55 o 
   4   0   0        8.10       16.76      2.64 o 
   5   0   0     3492.25     3743.53     96.04 o 
   6   0   0       17.38       16.91      2.93 o 
   7   0   0       32.38       29.76      4.75 o 
   8   0   0      126.12      107.26     10.46 o 
   9   0   0     1616.53     1675.00     82.86 o 
  10   0   0      189.53      199.68     24.85 o 
  11   0   0        1.22        3.06      6.49 o 
  12   0   0       51.47       46.36     82.50 o 
 -12   1   0       11.39       11.42     13.71 o 
 -11   1   0       13.33       20.99     40.88 o 
 -10   1   0        0.00        0.81      8.63 o 
  -9   1   0        2.38        5.64      4.65 o 
  -8   1   0      219.94      220.45     17.22 o 
  -7   1   0     1651.46     1586.70     80.70 o 
  -6   1   0       33.28       35.64      3.31 o 
  -5   1   0        0.91        1.73      1.24 o 
  -4   1   0     1214.08     1131.16     48.46 o 
  -3   1   0     1510.28     1490.60     24.53 o 
  -2   1   0     3089.33     3209.74     63.71 o 
  -1   1   0      117.11      107.81      4.35 o 
   0   1   0     2924.62     2973.70     91.67 o 
   1   1   0     5427.79     5498.86    122.87 o 
   2   1   0     1429.60     1362.59     38.75 o 
   3   1   0       14.99        9.90      2.98 o 
   4   1   0      622.08      679.37     10.04 o 
   5   1   0      380.38      378.90     16.45 o 
   6   1   0     1309.01     1350.28     34.67 o 
   7   1   0      147.36      141.25     10.81 o 
   8   1   0      106.39       98.34      8.69 o 
   9   1   0       37.94       49.21     25.93 o 
  10   1   0       59.73       49.49     41.39 o 
  11   1   0       45.10       42.64     31.19 o 
 -12   2   0        1.98        7.53     14.13 o 
 -11   2   0       40.27       49.31     55.76 o 
 -10   2   0      142.08      136.21     13.54 o 
  -9   2   0      116.67      112.15      9.82 o 
  -8   2   0       16.14       20.67     13.32 o 
  -7   2   0      255.35      249.89     11.34 o 
  -6   2   0      399.33      389.92     15.37 o 
  -5   2   0      115.92      134.13      7.33 o 
  -4   2   0      108.01       80.47      4.26 o 
  -3   2   0     4913.13     5229.39     49.59 o 
  -2   2   0      295.95      246.09      9.59 o 
  -1   2   0     5456.91     5796.09     81.50 o 
   1   2   0     3292.21     3298.73     54.96 o 
   2   2   0     6835.62     7321.98     74.53 o 
   3   2   0     5102.71     5604.80    145.64 o 
   4   2   0      103.33       94.48      7.08 o 
   5   2   0      260.81      287.11     13.91 o 
   6   2   0      742.71      757.28     22.14 o 
   7   2   0       34.09       39.69      4.02 o 
   8   2   0      286.66      260.51     29.02 o 
   9   2   0      191.61      193.35     21.85 o 
  10   2   0        4.09        2.15      6.22 o 
  11   2   0        4.62        6.62     13.21 o 
 -12   3   0       38.70       31.31     52.12 o 
 -11   3   0        3.03        7.16     14.69 o 
 -10   3   0     1407.77     1451.25     82.24 o 
  -9   3   0      196.49      201.54     20.05 o 
  -8   3   0      475.54      485.95     21.29 o 
  -7   3   0        3.21        5.24      2.81 o 
  -6   3   0      628.66      669.91     14.33 o 
  -5   3   0     1634.12     1798.14     36.38 o 
  -4   3   0       95.04       99.15      4.63 o 
  -3   3   0     4091.38     4306.43     47.70 o 
  -2   3   0    18818.48    20349.84   1006.81 o 
  -1   3   0     4448.60     4740.25     41.55 o 
   0   3   0      546.32      540.41     10.74 o 
   1   3   0       69.34       55.71      3.46 o 
   2   3   0     7526.23     8229.69    129.32 o 
   3   3   0     2398.20     2477.57     27.48 o 
   4   3   0      316.21      346.81     15.72 o 
   5   3   0      628.27      642.28     19.36 o 
   6   3   0      389.38      389.65     23.97 o 
   7   3   0       54.83       48.60      6.60 o 
   8   3   0       24.34       30.86     26.70 o 
   9   3   0        5.23        2.34      6.09 o 
  10   3   0       93.01       78.24     65.10 o 
  11   3   0        4.96       12.90     23.49 o 
 -12   4   0        7.77        5.74     10.53 o 
 -11   4   0       11.40        8.72     15.56 o 
 -10   4   0       17.02       20.16     20.17 o 
  -9   4   0       84.45       77.56      7.54 o 
  -8   4   0      897.68      853.45     22.41 o 
  -7   4   0      278.22      264.83     16.11 o 
  -6   4   0       84.14       84.57      6.77 o 
  -5   4   0      347.90      396.74     26.46 o 
  -4   4   0     7866.89     8791.42    229.18 o 
  -3   4   0     1805.19     1960.38     48.25 o 
  -2   4   0      581.82      606.46      9.54 o 
  -1   4   0     1252.57     1150.50     16.32 o 
   0   4   0      267.52      233.78      7.91 o 
   1   4   0       82.14      100.14      5.32 o 
   2   4   0     3603.11     3731.83     68.33 o 
   3   4   0     1853.24     1948.78     49.77 o 
   4   4   0      146.27      158.29     12.92 o 
   5   4   0      369.04      368.45     22.98 o 
   6   4   0      444.00      426.80     27.22 o 
   7   4   0       25.09       43.71      8.02 o 
   8   4   0      183.50      168.02     18.54 o 
   9   4   0       14.08        8.78      9.03 o 
  10   4   0        8.95        6.40     10.35 o 
 -12   5   0       24.61       23.59     39.89 o 
 -11   5   0       89.90       93.13     13.51 o 
 -10   5   0        0.21        2.04      6.09 o 
  -9   5   0       93.54       94.24     12.04 o 
  -8   5   0      150.49      146.43     18.52 o 
  -7   5   0       79.23       81.10     18.02 o 
  -6   5   0      401.95      413.43     30.05 o 
  -5   5   0     8541.14     9884.45    350.17 o 
  -4   5   0      520.82      567.79     25.82 o 
  -3   5   0      246.40      270.24      4.80 o 
  -2   5   0      297.12      279.38      5.05 o 
  -1   5   0       40.83       42.70      3.35 o 
   0   5   0      635.02      696.38      9.38 o 
   1   5   0     1062.44     1097.26     25.03 o 
   2   5   0     3979.72     3992.90     95.89 o 
   3   5   0     1557.85     1626.97     36.38 o 
   4   5   0      754.94      736.71     22.14 o 
   5   5   0      914.98      897.75     22.07 o 
   6   5   0     1488.91     1357.98     35.74 o 
   7   5   0       31.36       26.84      5.54 o 
   8   5   0       53.95       44.86     69.27 o 
   9   5   0        1.37        3.08      7.52 o 
  10   5   0       15.36       15.93     23.96 o 
 -12   6   0      272.43      306.29     48.83 o 
 -11   6   0      332.69      341.83     55.55 o 
 -10   6   0        0.00        3.58      9.57 o 
  -9   6   0      299.24      291.68     28.66 o 
  -8   6   0        0.17        4.34      5.58 o 
  -7   6   0        8.23       12.83      7.42 o 
  -6   6   0      235.93      197.13     23.07 o 
  -5   6   0       23.05       29.37     19.48 o 
  -4   6   0     3410.97     3725.14     55.43 o 
  -3   6   0     1329.15     1394.70     25.12 o 
  -2   6   0        2.06        1.98      1.50 o 
  -1   6   0     2423.77     2401.05     30.86 o 
   0   6   0       27.21       37.50      4.68 o 
   1   6   0      878.37      828.13     15.77 o 
   2   6   0        2.29        6.74      3.60 o 
   3   6   0       87.33       95.13     11.13 o 
   4   6   0        0.29        1.69      4.39 o 
   5   6   0     2222.63     2159.14     49.74 o 
   6   6   0       14.66       17.36     11.64 o 
   7   6   0        0.61        1.28      6.95 o 
   8   6   0      199.37      188.10     23.73 o 
   9   6   0       42.78       28.80     30.58 o 
 -12   7   0       16.57       18.93     34.12 o 
 -11   7   0       75.03       77.58     13.55 o 
 -10   7   0        0.08        4.88      6.08 o 
  -9   7   0       80.83       87.19     16.55 o 
  -8   7   0       90.38       94.67     14.16 o 
  -7   7   0        0.57        3.84      4.87 o 
  -6   7   0       22.37       27.57     16.94 o 
  -5   7   0     2931.23     3072.79    100.65 o 
  -4   7   0     2346.32     2579.43     51.37 o 
  -3   7   0      820.78      754.21     22.75 o 
  -2   7   0      161.43      170.81      8.76 o 
  -1   7   0     1411.37     1357.69     31.10 o 
   0   7   0      172.33      156.49     14.20 o 
   1   7   0     2289.48     2389.87     70.62 o 
   2   7   0      480.46      439.33     30.28 o 
   3   7   0      824.45      829.13     26.68 o 
   4   7   0        0.16        1.12      3.93 o 
   5   7   0      135.28      148.58     13.69 o 
   6   7   0      294.64      346.92     23.97 o 
   7   7   0       13.35       13.12      9.71 o 
   8   7   0       77.04      102.69     19.17 o 
   9   7   0       81.15       90.51     15.98 o 
 -12   8   0      131.58      151.93     39.43 o 
 -11   8   0       62.85       51.70     16.09 o 
 -10   8   0        0.01        4.28      6.76 o 
  -9   8   0      163.92      156.24     17.71 o 
  -8   8   0       92.60      119.52     13.61 o 
  -7   8   0       10.62       33.31     25.13 o 
  -6   8   0       65.29       70.28     15.73 o 
  -5   8   0      283.88      289.82     20.81 o 
  -4   8   0      822.24      804.79     20.99 o 
  -3   8   0     1957.49     2060.08     61.65 o 
  -2   8   0      274.21      272.96     14.81 o 
  -1   8   0       58.65       60.97      4.44 o 
   0   8   0      193.96      175.04     14.03 o 
   1   8   0      471.33      480.39     22.24 o 
   2   8   0     1005.88      969.70     22.88 o 
   3   8   0       12.15       16.16      9.58 o 
   4   8   0     4569.43     4597.24     58.28 o 
   5   8   0       54.24       43.68      8.82 o 
   6   8   0       46.68       46.26     30.64 o 
   7   8   0        5.99       11.99     11.53 o 
   8   8   0        4.45        4.62      5.32 o 
 -12   9   0       33.13       35.26     45.42 o 
 -11   9   0       39.86       33.15     28.65 o 
 -10   9   0        6.13        4.46      5.36 o 
  -9   9   0       37.76       41.26     21.10 o 
  -8   9   0      408.51      422.85     25.29 o 
  -7   9   0       22.95       17.69      9.91 o 
  -6   9   0       76.62       95.92     17.05 o 
  -5   9   0      813.86      824.32     13.35 o 
  -4   9   0      587.61      562.86     14.64 o 
  -3   9   0      555.02      541.42     22.43 o 
  -2   9   0       70.01       62.96      6.94 o 
  -1   9   0      996.06      993.53     31.77 o 
   0   9   0       41.68       41.54      8.11 o 
   1   9   0      757.71      721.98     18.19 o 
   2   9   0       61.41       63.28      9.72 o 
   3   9   0      124.65      119.69      9.37 o 
   4   9   0      207.02      177.81     18.03 o 
   5   9   0      555.24      481.92     54.64 o 
   6   9   0        5.80        4.03      5.31 o 
   7   9   0       12.13        3.55      8.86 o 
 -11  10   0        2.76        1.89      8.09 o 
 -10  10   0      137.07      155.63     23.71 o 
  -9  10   0      104.45       90.20     16.59 o 
  -8  10   0      259.93      262.62     22.73 o 
  -7  10   0      306.40      263.98     26.97 o 
  -6  10   0        1.88        1.23      6.27 o 
  -5  10   0        2.00        3.06      3.50 o 
  -4  10   0      514.25      465.47     28.31 o 
  -3  10   0      226.30      221.47     20.01 o 
  -2  10   0        9.43        9.43      6.98 o 
  -1  10   0        5.71        5.86      5.63 o 
   0  10   0      410.66      385.38     23.39 o 
   1  10   0       24.39       24.00     12.26 o 
   2  10   0      108.60       95.75      9.97 o 
   3  10   0        7.30        5.89      5.04 o 
   4  10   0      216.57      189.37     18.46 o 
   5  10   0       96.44       91.53     13.22 o 
   6  10   0       66.32       87.77     23.69 o 
   7  10   0       13.13       15.11     20.09 o 
 -11  11   0       15.64       14.17     19.96 o 
 -10  11   0        6.43       14.21     14.64 o 
  -9  11   0        4.10       11.43     12.40 o 
  -8  11   0        1.30        2.18      5.51 o 
  -7  11   0       18.32       24.60     18.27 o 
  -6  11   0      741.63      771.08     37.13 o 
  -5  11   0      424.43      473.01     30.84 o 
  -4  11   0      627.23      594.20     25.74 o 
  -3  11   0      187.96      200.17     20.93 o 
  -2  11   0      298.52      300.18     28.70 o 
  -1  11   0       28.77       35.00     13.30 o 
   0  11   0       78.14       65.30     10.21 o 
   1  11   0        7.26        4.59      3.66 o 
   2  11   0      477.55      465.76     30.41 o 
   3  11   0      107.65      118.43     11.74 o 
   4  11   0       65.91       63.88     12.43 o 
   5  11   0       38.69       37.89     10.76 o 
   6  11   0        5.50       17.66     18.00 o 
 -10  12   0       26.42       23.32     31.06 o 
  -9  12   0       14.99       11.48     14.47 o 
  -8  12   0        7.53       12.85      8.12 o 
  -7  12   0      123.37      125.70     14.40 o 
  -6  12   0      147.72      148.02     14.75 o 
  -5  12   0      626.06      635.80     48.24 o 
  -4  12   0       30.23       33.89      6.52 o 
  -3  12   0        0.00        2.05      2.30 o 
  -2  12   0       27.94       29.78     11.87 o 
  -1  12   0       64.39       63.46      7.61 o 
   0  12   0      181.12      160.35     12.15 o 
   1  12   0        4.85        8.07      6.62 o 
   2  12   0      307.87      300.58     24.24 o 
   3  12   0       19.39       16.32     18.15 o 
   4  12   0       90.05       84.12     88.66 o 
   5  12   0       83.79      124.55     29.59 o 
 -10  13   0       44.87       22.39     37.27 o 
  -9  13   0       64.79       64.62     16.57 o 
  -8  13   0      126.74      131.06     16.72 o 
  -7  13   0      199.30      227.74     25.02 o 
  -6  13   0        0.81        2.20      7.93 o 
  -5  13   0       13.74       10.12      9.13 o 
  -4  13   0        5.47        3.49      5.03 o 
  -3  13   0       76.16       77.93      8.10 o 
  -2  13   0        1.31        3.53      3.48 o 
  -1  13   0      458.92      488.34     50.25 o 
   0  13   0      134.12      133.29     19.11 o 
   1  13   0       60.50       54.00     15.97 o 
   2  13   0        9.10       19.16     23.68 o 
   3  13   0       16.67        7.01     14.07 o 
  -9  14   0        1.88        2.04      8.03 o 
  -8  14   0       21.03       16.58     21.99 o 
  -7  14   0       78.52       60.61     64.11 o 
  -6  14   0       95.14       80.08     69.83 o 
  -5  14   0       24.33       32.48     39.41 o 
  -4  14   0       32.52       38.68     43.51 o 
  -3  14   0       54.49       54.48     14.16 o 
  -2  14   0       30.47       28.85     27.65 o 
  -1  14   0        3.24        7.17      8.25 o 
   0  14   0       31.03       27.47     28.42 o 
   1  14   0      131.10      129.05     17.94 o 
   2  14   0       12.90       17.37     24.96 o 
  -7  15   0        2.24        4.33     15.58 o 
  -6  15   0       37.71       28.59     38.18 o 
  -5  15   0        0.08       -2.27     15.11 o 
  -4  15   0        3.54        3.68      8.18 o 
  -3  15   0       42.46       33.73     38.97 o 
  -2  15   0      128.24      132.20     19.11 o 
  -1  15   0        7.30        4.76      8.84 o 
   0  15   0       52.56       31.85     40.75 o 
   0 -15   1        3.39        5.09      7.51 o 
   1 -15   1       15.31        9.93     15.03 o 
   2 -15   1       14.76       12.87      9.90 o 
   3 -15   1       10.27        9.24     14.40 o 
   4 -15   1        0.51        4.49     10.72 o 
   5 -15   1       31.51       34.83     47.58 o 
   6 -15   1        0.93        4.52     15.23 o 
   7 -15   1      101.02      126.36     54.74 o 
  -2 -14   1        0.12        2.46     15.56 o 
  -1 -14   1      200.34      200.91     24.21 o 
   0 -14   1        0.03        3.52      8.85 o 
   1 -14   1      152.66      166.70     25.46 o 
   2 -14   1       34.10       20.84     18.61 o 
   3 -14   1       18.42       12.51     16.80 o 
   4 -14   1       36.30       31.85     59.78 o 
   5 -14   1       54.01       53.62     32.48 o 
   6 -14   1        0.00        2.08     10.72 o 
   7 -14   1        1.08        6.68     11.17 o 
   8 -14   1       41.35       33.58     42.40 o 
   9 -14   1       14.84       14.98     19.35 o 
  -4 -13   1       25.27       17.44     16.04 o 
  -3 -13   1       84.10       61.75     13.77 o 
  -2 -13   1       31.02       30.95     26.65 o 
  -1 -13   1      465.86      507.86     40.35 o 
   0 -13   1       91.77      101.05     19.35 o 
   1 -13   1        9.10       15.65     12.84 o 
   2 -13   1        4.88        2.36      6.85 o 
   3 -13   1        2.12        3.94      5.85 o 
   4 -13   1      416.24      402.44     29.94 o 
   5 -13   1       21.27       25.08     17.57 o 
   6 -13   1        2.94        2.14      3.30 o 
   7 -13   1        4.12        7.75      6.91 o 
   8 -13   1       28.01       14.66     21.06 o 
   9 -13   1       10.23        7.94      7.31 o 
  10 -13   1       27.50       21.50     20.68 o 
  -4 -12   1        0.01        0.44      6.62 o 
  -3 -12   1      102.95       90.67     16.23 o 
  -2 -12   1      915.79      843.99     87.60 o 
  -1 -12   1       78.06       68.22      8.65 o 
   0 -12   1       60.88       54.84      7.81 o 
   1 -12   1        2.40        3.70      4.54 o 
   2 -12   1      150.38      166.07     16.41 o 
   3 -12   1        4.20        5.59      5.19 o 
   4 -12   1        3.89        3.98      4.11 o 
   5 -12   1       83.70       66.95     11.94 o 
   6 -12   1        4.70        3.93      7.16 o 
   7 -12   1      282.71      281.11     31.72 o 
   8 -12   1       32.17       51.15     14.90 o 
   9 -12   1       71.77       69.19     19.19 o 
  10 -12   1        7.43       10.98     11.35 o 
  -6 -11   1       15.94       14.63     20.83 o 
  -5 -11   1      418.88      398.38     48.29 o 
  -4 -11   1       27.23       25.83     17.54 o 
  -3 -11   1      542.01      496.72     27.45 o 
  -2 -11   1       82.39       72.42      8.69 o 
  -1 -11   1       63.51       50.41     11.57 o 
   0 -11   1        1.37        1.93      2.94 o 
   1 -11   1       73.81       62.83      7.05 o 
   2 -11   1      724.27      692.36     59.32 o 
   3 -11   1      154.06      130.06     15.13 o 
   4 -11   1        0.79        2.92      2.91 o 
   5 -11   1      169.91      154.04     13.66 o 
   6 -11   1       14.97       10.52      8.27 o 
   7 -11   1       20.38       22.91     15.56 o 
   8 -11   1        0.02        3.76      6.15 o 
   9 -11   1       50.18       55.73     42.12 o 
  10 -11   1        4.45        3.82      5.49 o 
  11 -11   1       82.42       92.02     15.40 o 
  -7 -10   1      164.60      197.39     36.60 o 
  -6 -10   1       79.73       80.44     16.66 o 
  -5 -10   1      264.25      214.80     15.44 o 
  -4 -10   1      108.80      113.54      9.93 o 
  -3 -10   1      727.08      694.93     28.10 o 
  -2 -10   1     1405.06     1395.74     54.43 o 
  -1 -10   1      101.73       95.42      8.58 o 
   0 -10   1       16.21       15.65      8.91 o 
   1 -10   1      546.12      532.65     30.50 o 
   2 -10   1        8.85       12.46      8.69 o 
   3 -10   1        7.90       10.27      6.35 o 
   4 -10   1      352.14      363.61     19.09 o 
   5 -10   1      712.15      723.69     23.88 o 
   6 -10   1        3.67        1.89      5.60 o 
   7 -10   1        7.33       14.95      8.87 o 
   8 -10   1        6.41       16.39     11.58 o 
   9 -10   1       16.24       22.27     19.69 o 
  10 -10   1        2.85        5.33      9.92 o 
  11 -10   1        2.36        1.55      5.70 o 
  -8  -9   1       45.59       39.97     42.79 o 
  -7  -9   1        2.80        6.06      7.75 o 
  -6  -9   1       32.16       38.12     22.11 o 
  -5  -9   1        0.32        1.38      3.82 o 
  -4  -9   1        0.01        1.07      2.61 o 
  -3  -9   1       29.27       31.02     19.58 o 
  -2  -9   1        0.24        1.57      3.48 o 
  -1  -9   1        9.01       15.13      4.59 o 
   0  -9   1      265.93      247.25     15.70 o 
   1  -9   1      455.89      414.03     24.89 o 
   2  -9   1      224.17      222.55     12.39 o 
   3  -9   1      230.62      215.16     12.25 o 
   4  -9   1        0.05        0.97      2.12 o 
   5  -9   1      238.62      211.09     16.32 o 
   6  -9   1      348.10      315.45     25.63 o 
   7  -9   1       10.87       10.33      7.05 o 
   8  -9   1      588.39      596.15     33.75 o 
   9  -9   1       37.11       40.44     26.46 o 
  10  -9   1      333.56      368.87     36.11 o 
  11  -9   1        0.04        3.13      5.90 o 
  12  -9   1      261.23      294.70     42.55 o 
  -8  -8   1       35.90       32.24     11.91 o 
  -7  -8   1       91.71      101.67     21.18 o 
  -6  -8   1       16.63       21.59     15.66 o 
  -5  -8   1        6.65        6.94      5.93 o 
  -4  -8   1      146.15      129.54     14.53 o 
  -3  -8   1     3906.73     4177.84    112.17 o 
  -2  -8   1        1.98        1.44      2.38 o 
  -1  -8   1      815.38      798.04     27.12 o 
   0  -8   1      394.85      387.13     19.42 o 
   1  -8   1      193.76      177.86     13.99 o 
   2  -8   1      279.51      280.07     12.72 o 
   3  -8   1        9.50        7.96      3.55 o 
   4  -8   1      212.97      213.93     14.68 o 
   5  -8   1      339.35      374.13     21.57 o 
   6  -8   1        6.49       19.23     11.21 o 
   7  -8   1       29.15       31.46     22.14 o 
   8  -8   1      137.24      126.41     14.34 o 
   9  -8   1      190.83      189.85     18.54 o 
  10  -8   1       16.44       16.16     17.90 o 
  11  -8   1       23.84       17.60     27.76 o 
  12  -8   1        3.00        4.14     19.02 o 
  -9  -7   1       23.80       18.23     39.59 o 
  -8  -7   1        1.76        2.43     13.55 o 
  -7  -7   1        1.38        1.94     10.80 o 
  -6  -7   1      204.64      195.36     19.14 o 
  -5  -7   1      618.81      576.29     18.56 o 
  -4  -7   1      485.25      473.92     31.34 o 
  -3  -7   1      139.22      142.10     12.54 o 
  -2  -7   1      294.81      289.98     15.70 o 
  -1  -7   1      263.76      247.91     13.02 o 
   0  -7   1      831.96      802.30     18.99 o 
   1  -7   1     1216.83     1214.18     29.57 o 
   2  -7   1        0.36        0.96      1.85 o 
   3  -7   1      177.92      162.25     10.60 o 
   4  -7   1     1069.37     1113.98     29.35 o 
   5  -7   1       24.95       15.39     10.86 o 
   6  -7   1      448.05      432.76     37.89 o 
   7  -7   1        4.99        2.43      4.37 o 
   8  -7   1      219.02      211.03     27.41 o 
   9  -7   1       18.59       20.97     14.39 o 
  10  -7   1        0.20        2.33      5.42 o 
  11  -7   1       58.73       74.05     21.92 o 
  12  -7   1       17.83       16.19     48.19 o 
 -10  -6   1       79.88      101.94     21.27 o 
  -9  -6   1       92.29      102.49     16.19 o 
  -8  -6   1        2.11        2.87      5.92 o 
  -7  -6   1        9.70       12.87      8.37 o 
  -6  -6   1      131.18      120.36     14.47 o 
  -5  -6   1      924.24      943.93     25.10 o 
  -4  -6   1     1590.09     1671.04    113.24 o 
  -3  -6   1      346.96      297.74     22.23 o 
  -2  -6   1      476.31      453.61     20.23 o 
  -1  -6   1     2650.11     2796.54     55.43 o 
   0  -6   1        1.01        5.31      3.62 o 
   1  -6   1     1070.87     1032.59     20.77 o 
   2  -6   1     1899.47     1927.43     35.31 o 
   3  -6   1      838.81      847.93     12.46 o 
   4  -6   1      224.21      213.19      5.29 o 
   5  -6   1     1096.26     1193.44     50.28 o 
   6  -6   1     1869.98     1963.06     73.59 o 
   7  -6   1       25.60       31.07     19.58 o 
   8  -6   1      577.25      595.55     28.58 o 
   9  -6   1        0.63        1.62      5.13 o 
  10  -6   1      205.81      208.13     24.64 o 
  11  -6   1       49.27       59.76     61.75 o 
  12  -6   1        0.12        2.00      9.92 o 
 -10  -5   1       16.37       16.16     22.06 o 
  -9  -5   1       16.12       15.24     16.33 o 
  -8  -5   1      297.35      267.81     30.35 o 
  -7  -5   1      789.53      826.03     37.42 o 
  -6  -5   1     1463.28     1559.89     44.33 o 
  -5  -5   1        1.35        3.00      3.87 o 
  -4  -5   1      272.99      267.62     16.48 o 
  -3  -5   1      178.40      171.35     12.23 o 
  -2  -5   1     1717.64     1834.45     48.08 o 
  -1  -5   1       14.88       15.33      3.26 o 
   0  -5   1        0.24        1.08      0.77 o 
   1  -5   1      274.30      284.33      6.41 o 
   2  -5   1     1832.48     1888.96     42.32 o 
   3  -5   1     8891.32    10048.36    171.51 o 
   4  -5   1     1787.82     1711.57     39.33 o 
   5  -5   1       55.59       65.49      7.78 o 
   6  -5   1      228.87      244.95     21.47 o 
   7  -5   1      899.14      937.74     33.71 o 
   8  -5   1      186.48      164.88     21.18 o 
   9  -5   1      241.69      231.49     27.80 o 
  10  -5   1        2.78        3.67      5.71 o 
  11  -5   1        6.41       15.98     19.66 o 
  12  -5   1        1.30        4.56     14.61 o 
 -11  -4   1       42.52       40.61     33.89 o 
 -10  -4   1        2.99        8.00      9.08 o 
  -9  -4   1       58.80       48.90     44.31 o 
  -8  -4   1       23.14       17.80     12.78 o 
  -7  -4   1      542.28      490.66     19.07 o 
  -6  -4   1      634.26      619.85     16.17 o 
  -5  -4   1     1039.71     1079.12     42.03 o 
  -4  -4   1     1543.78     1590.08     47.93 o 
  -3  -4   1      296.48      300.53     12.86 o 
  -2  -4   1      407.94      367.64      8.69 o 
  -1  -4   1      966.03      850.18     13.47 o 
   0  -4   1    12263.07    12926.62     87.88 o 
   1  -4   1     2374.81     2373.04     56.45 o 
   2  -4   1      232.51      209.60      6.85 o 
   3  -4   1      462.94      461.59      4.89 o 
   4  -4   1      462.54      527.13     20.76 o 
   5  -4   1       35.94       28.79      6.90 o 
   6  -4   1        3.36        2.58      1.74 o 
   7  -4   1      262.83      277.36     16.91 o 
   8  -4   1      422.99      413.40     25.79 o 
   9  -4   1     1419.11     1515.33     72.94 o 
  10  -4   1      494.72      498.86     43.68 o 
  11  -4   1        0.00        2.04     11.76 o 
  12  -4   1       53.61       62.65    110.61 o 
 -11  -3   1        4.57        3.28      6.53 o 
 -10  -3   1       12.91       12.12     12.77 o 
  -9  -3   1        3.45        4.03      6.75 o 
  -8  -3   1      113.76       97.04     12.90 o 
  -7  -3   1      191.66      184.87     19.66 o 
  -6  -3   1      120.83      106.03      7.47 o 
  -5  -3   1     1389.88     1588.89     36.61 o 
  -4  -3   1      448.67      449.12     20.70 o 
  -3  -3   1     2935.34     2856.19     47.29 o 
  -2  -3   1      477.19      428.21      8.30 o 
  -1  -3   1    16889.64    18392.84    704.99 o 
   0  -3   1      227.27      207.54      6.82 o 
   1  -3   1     6024.83     6729.74     78.21 o 
   2  -3   1     9947.47    10768.51    179.20 o 
   3  -3   1      834.55      831.25     22.20 o 
   4  -3   1        3.48        7.51      2.09 o 
   5  -3   1     1674.82     1698.01     34.89 o 
   6  -3   1      524.60      534.58     19.82 o 
   7  -3   1      837.23      801.42     20.90 o 
   8  -3   1       30.34       31.06      4.61 o 
   9  -3   1        6.48        7.46      6.71 o 
  10  -3   1      631.71      684.06     84.58 o 
  11  -3   1      199.66      256.86     41.24 o 
  12  -3   1       34.84       25.09     58.55 o 
 -11  -2   1       58.15       60.61     18.15 o 
 -10  -2   1       95.65      102.63     15.64 o 
  -9  -2   1       22.64       17.07     14.73 o 
  -8  -2   1      900.10      901.37     25.75 o 
  -7  -2   1       15.28       19.63      8.91 o 
  -6  -2   1       23.69       23.26     11.91 o 
  -5  -2   1     1751.33     1799.36     52.62 o 
  -4  -2   1      132.11      149.41      8.49 o 
  -3  -2   1     2996.60     2983.52     49.37 o 
  -2  -2   1    15051.97    15220.03    211.04 o 
  -1  -2   1     5192.57     5523.35    111.80 o 
   0  -2   1        7.17        5.73      0.76 o 
   1  -2   1     5964.80     6388.83    138.45 o 
   2  -2   1     8590.28     8986.33    142.54 o 
   3  -2   1      111.36       98.85      3.91 o 
   4  -2   1        0.49        1.85      0.95 o 
   5  -2   1      101.98      101.24      6.28 o 
   6  -2   1       72.18       62.09      3.68 o 
   7  -2   1      168.75      153.37      8.56 o 
   8  -2   1      211.01      204.41     16.09 o 
   9  -2   1      976.88      947.22     40.76 o 
  10  -2   1       10.72       10.33      9.43 o 
  11  -2   1       64.50       91.76     25.13 o 
  12  -2   1        0.01        4.08     13.36 o 
 -12  -1   1        7.75        9.40     17.02 o 
 -11  -1   1       13.59       12.47     12.70 o 
 -10  -1   1        3.19        8.01      8.22 o 
  -9  -1   1      346.29      325.28     29.67 o 
  -8  -1   1      453.25      472.57     29.40 o 
  -7  -1   1        4.90        5.55      2.96 o 
  -6  -1   1        3.68        5.65      3.01 o 
  -5  -1   1      291.78      302.84     13.75 o 
  -4  -1   1      226.39      209.69      8.31 o 
  -3  -1   1     1691.79     1692.64     20.52 o 
  -2  -1   1     2052.22     2179.56     36.12 o 
  -1  -1   1     6558.94     6847.55     82.72 o 
   0  -1   1     1541.59     1536.49     36.04 o 
   1  -1   1      134.75      121.61      4.56 o 
   2  -1   1     3154.08     3151.40     62.39 o 
   3  -1   1        3.07        1.72      1.36 o 
   4  -1   1      275.12      289.65      6.33 o 
   5  -1   1      228.66      245.14      9.76 o 
   6  -1   1      132.39      133.55      9.45 o 
   7  -1   1      620.72      588.63     26.03 o 
   8  -1   1      144.87      147.37     16.10 o 
   9  -1   1      676.41      681.15     41.91 o 
  10  -1   1       61.15       68.85     14.99 o 
  11  -1   1       19.35       19.33     24.68 o 
  12  -1   1       60.31       51.14     79.27 o 
 -12   0   1       73.67       75.40     94.82 o 
 -11   0   1       18.85       13.69     13.17 o 
 -10   0   1      320.82      299.09     29.64 o 
  -9   0   1      267.20      244.87     20.87 o 
  -8   0   1      394.47      393.31     25.53 o 
  -7   0   1      513.23      518.42     23.97 o 
  -6   0   1      286.93      301.09     14.65 o 
  -5   0   1      315.56      313.11     12.01 o 
  -4   0   1        0.05        2.87      1.38 o 
  -3   0   1     1769.39     1806.00     30.20 o 
  -1   0   1        0.05        1.47      0.79 o 
   0   0   1      427.73      416.51     46.36 o 
   1   0   1    10131.06    10358.90     84.36 o 
   2   0   1     3024.92     3151.34     49.09 o 
   3   0   1        4.80        6.15      1.29 o 
   4   0   1       91.62      110.18      6.00 o 
   5   0   1     1396.67     1431.74     29.63 o 
   6   0   1       96.43       86.15      8.42 o 
   7   0   1      133.73      138.95      9.36 o 
   8   0   1       16.79       20.46      8.18 o 
   9   0   1       24.60       32.13     21.04 o 
  10   0   1        0.33        1.24      9.67 o 
  11   0   1      223.21      198.73     22.37 o 
  12   0   1      178.03      232.97     41.90 o 
 -12   1   1       57.33       39.30     68.33 o 
 -11   1   1       24.20       27.06     26.36 o 
 -10   1   1        8.28        8.81      8.31 o 
  -9   1   1     1235.99     1197.48     64.72 o 
  -8   1   1      903.63      923.66     60.82 o 
  -7   1   1     1164.56     1084.13    122.23 o 
  -6   1   1      789.58      770.15     18.57 o 
  -5   1   1      193.93      166.25      8.49 o 
  -4   1   1     3488.48     3719.11     82.21 o 
  -3   1   1     2817.63     2946.24    128.20 o 
  -2   1   1      135.58      135.81      5.36 o 
  -1   1   1     7133.54     6966.65    192.60 o 
   0   1   1       94.08       97.86      3.58 o 
   1   1   1     1302.29     1242.83     18.99 o 
   2   1   1     1148.73      992.58     24.53 o 
   3   1   1     2873.91     2965.52     72.03 o 
   4   1   1     1146.50     1084.73     25.96 o 
   5   1   1     2785.94     3120.58    137.39 o 
   6   1   1      171.08      165.24     13.33 o 
   7   1   1      344.18      370.31     23.14 o 
   8   1   1     1003.52     1003.75     38.64 o 
   9   1   1        0.00        0.68      7.30 o 
  10   1   1       48.10       45.72     28.57 o 
  11   1   1       49.92       56.41     15.37 o 
 -12   2   1       70.01       90.90     31.04 o 
 -11   2   1       66.39       55.82     52.18 o 
 -10   2   1        5.70        4.41      4.35 o 
  -9   2   1       13.17        9.09      5.67 o 
  -8   2   1     1408.50     1321.82     36.74 o 
  -7   2   1     1720.74     1778.51     42.93 o 
  -6   2   1        3.79        6.16      3.06 o 
  -5   2   1       81.02       88.64      5.33 o 
  -4   2   1      107.85      121.53      5.56 o 
  -3   2   1     2165.19     2362.89     44.47 o 
  -2   2   1      160.12      159.12      5.42 o 
  -1   2   1     1654.25     1635.52     12.82 o 
   0   2   1        0.53        2.71      1.42 o 
   1   2   1    12043.69    12542.07    172.81 o 
   2   2   1        0.08        2.49      1.33 o 
   3   2   1      767.07      761.25     13.88 o 
   4   2   1        0.01        1.66      1.95 o 
   5   2   1     2115.04     2121.27     80.75 o 
   6   2   1       63.07       63.80      4.36 o 
   7   2   1      205.21      189.17     14.41 o 
   8   2   1       37.73       38.51     24.08 o 
   9   2   1       13.00       15.02     10.62 o 
  10   2   1      280.39      277.95     29.38 o 
  11   2   1       16.49       16.13     26.12 o 
 -11   3   1       70.31       80.81     78.59 o 
 -10   3   1       29.10       24.63      6.55 o 
  -9   3   1       35.96       33.25      7.38 o 
  -8   3   1      107.81       90.63      7.65 o 
  -7   3   1      865.08      836.99     34.82 o 
  -6   3   1        7.92        8.02      4.07 o 
  -5   3   1     3981.39     4400.47     58.66 o 
  -4   3   1       19.90       21.14      2.26 o 
  -3   3   1     1927.48     1850.08     24.11 o 
  -2   3   1     5650.12     5907.80     90.81 o 
  -1   3   1      229.67      227.27      7.50 o 
   0   3   1     7864.60     8517.54    107.29 o 
   1   3   1     2909.55     3206.84     61.72 o 
   2   3   1     2227.48     2211.87     51.46 o 
   3   3   1     4407.49     5043.50     39.85 o 
   4   3   1      602.54      583.97     24.66 o 
   5   3   1     1197.70     1132.19     29.80 o 
   6   3   1        9.76        8.72      4.74 o 
   7   3   1      617.48      549.47     45.73 o 
   8   3   1      179.62      173.54     25.08 o 
   9   3   1        0.01        5.21      7.61 o 
  10   3   1      286.17      260.31     28.46 o 
  11   3   1       17.95       16.45     25.77 o 
 -12   4   1        1.58        2.25     14.17 o 
 -11   4   1        5.94        5.35      7.06 o 
 -10   4   1       88.72       79.91     18.22 o 
  -9   4   1       14.68       15.98      5.47 o 
  -8   4   1      119.44      108.03      8.64 o 
  -7   4   1       65.04       60.40      6.25 o 
  -6   4   1      317.69      328.15     18.45 o 
  -5   4   1      512.89      531.59     23.79 o 
  -4   4   1       79.79       97.64      5.37 o 
  -3   4   1      450.44      450.16      7.18 o 
  -2   4   1     2776.04     2734.60     44.52 o 
  -1   4   1     1803.23     1735.76     21.60 o 
   0   4   1      296.90      322.68     10.87 o 
   1   4   1       49.24       57.49      4.09 o 
   2   4   1      369.41      341.63     13.63 o 
   3   4   1     1038.79      966.16     16.84 o 
   4   4   1        5.23        7.05      4.63 o 
   5   4   1      328.45      320.08     20.13 o 
   6   4   1      112.76       92.06      6.06 o 
   7   4   1        0.01        1.97      5.22 o 
   8   4   1      122.83      153.21     27.54 o 
   9   4   1       13.29       16.09     14.86 o 
  10   4   1       10.92       11.97     10.55 o 
 -12   5   1        0.01        2.75     13.32 o 
 -11   5   1        7.40        9.45      8.72 o 
 -10   5   1       68.75       71.58     24.61 o 
  -9   5   1      209.76      223.25     28.09 o 
  -8   5   1       77.45       79.19     16.92 o 
  -7   5   1      338.60      383.82     34.90 o 
  -6   5   1      769.57      792.54     33.72 o 
  -5   5   1     1026.94     1120.31     28.10 o 
  -4   5   1     7384.80     8592.51    326.03 o 
  -3   5   1     4880.92     5457.06     80.37 o 
  -2   5   1     1520.57     1498.21     32.37 o 
  -1   5   1      528.60      524.68     11.11 o 
   0   5   1     1585.18     1532.88     33.99 o 
   1   5   1        6.91        4.83      2.26 o 
   2   5   1      536.07      487.74     21.30 o 
   3   5   1     5134.42     5354.10    179.75 o 
   4   5   1      138.15      147.55     10.06 o 
   5   5   1      325.27      318.61     21.23 o 
   6   5   1      152.49      153.70     16.49 o 
   7   5   1       20.30       24.98     17.53 o 
   8   5   1        0.49        7.30     22.08 o 
   9   5   1       59.71       56.96     46.47 o 
  10   5   1       97.82       71.25     15.97 o 
 -12   6   1       44.30       34.71     52.29 o 
 -11   6   1       65.37       70.93     21.43 o 
 -10   6   1        2.96        9.96      7.53 o 
  -9   6   1       81.08       74.96     44.35 o 
  -8   6   1       41.00       40.15     19.80 o 
  -7   6   1        3.98        7.63      5.41 o 
  -6   6   1      130.33      110.49     14.81 o 
  -5   6   1     1399.01     1597.86     50.25 o 
  -4   6   1      121.33      118.88      7.48 o 
  -3   6   1     1901.96     1705.14     78.70 o 
  -2   6   1      811.27      820.77     14.64 o 
  -1   6   1     2305.58     2278.37     64.75 o 
   0   6   1      122.69      101.49      7.26 o 
   1   6   1      425.34      420.95     19.15 o 
   2   6   1      345.92      344.03     19.58 o 
   3   6   1       29.45       25.09      6.13 o 
   4   6   1      115.67      105.42      9.48 o 
   5   6   1       18.46       11.88      8.70 o 
   6   6   1       13.49       11.99      8.00 o 
   7   6   1      130.60      123.87     17.29 o 
   8   6   1       12.84       10.77      7.56 o 
   9   6   1      172.19      203.92     30.84 o 
 -12   7   1       50.94       59.11     15.37 o 
 -11   7   1       25.59       32.99     27.77 o 
 -10   7   1      166.57      166.32     20.93 o 
  -9   7   1      572.54      541.43     32.16 o 
  -8   7   1       41.91       36.53     19.48 o 
  -7   7   1      261.33      291.43     28.18 o 
  -6   7   1      300.13      276.04     27.03 o 
  -5   7   1      108.88      123.33     12.02 o 
  -4   7   1     1673.17     1679.83     41.36 o 
  -3   7   1     1777.92     1889.88     53.04 o 
  -2   7   1      511.31      500.16     19.17 o 
  -1   7   1       75.70       78.55      6.01 o 
   0   7   1       58.20       46.42      5.72 o 
   1   7   1        0.02        1.34      2.88 o 
   2   7   1      144.89      141.14     11.21 o 
   3   7   1     1485.37     1439.32     28.08 o 
   4   7   1       37.44       40.59      8.46 o 
   5   7   1       69.82       81.93      7.79 o 
   6   7   1      257.35      272.22     24.73 o 
   7   7   1       46.52       59.03     15.31 o 
   8   7   1       21.22       25.87     32.96 o 
   9   7   1        0.33        2.04      5.67 o 
 -12   8   1      138.46      145.11     21.84 o 
 -11   8   1       67.57       78.94     14.19 o 
 -10   8   1       78.64       96.64     14.02 o 
  -9   8   1      357.94      327.87     35.43 o 
  -8   8   1      346.20      318.96     29.90 o 
  -7   8   1      176.12      176.35     21.81 o 
  -6   8   1       72.52       86.53     16.80 o 
  -5   8   1       48.77       50.64      3.58 o 
  -4   8   1       30.65       38.97      4.17 o 
  -3   8   1      136.69      148.64     12.29 o 
  -2   8   1      706.75      691.30     25.84 o 
  -1   8   1       81.06       79.06      8.72 o 
   0   8   1     1136.64     1148.63     39.58 o 
   1   8   1        1.03        1.93      4.84 o 
   2   8   1      252.96      233.55     20.10 o 
   3   8   1       51.30       45.98      9.46 o 
   4   8   1      186.80      190.13     18.79 o 
   5   8   1        4.72        5.14      5.96 o 
   6   8   1        7.61        9.79      9.43 o 
   7   8   1       15.66       19.03     23.07 o 
   8   8   1       62.08       45.74     50.90 o 
 -12   9   1       45.86       33.10     37.47 o 
 -11   9   1       63.18       70.31     15.53 o 
 -10   9   1        0.23        3.10      6.80 o 
  -9   9   1        7.61       13.58     10.63 o 
  -8   9   1      328.38      307.33     33.02 o 
  -7   9   1       24.36       16.09     10.95 o 
  -6   9   1        1.58        0.71      0.86 o 
  -5   9   1      349.44      367.37     22.23 o 
  -4   9   1       66.08       76.32      5.27 o 
  -3   9   1      330.66      327.10     24.59 o 
  -2   9   1      276.94      255.58     19.72 o 
  -1   9   1      133.61      127.44     11.03 o 
   0   9   1      103.67       96.22     11.43 o 
   1   9   1       10.03       14.20      7.91 o 
   2   9   1       40.12       49.92     10.39 o 
   3   9   1      416.69      389.54     26.50 o 
   4   9   1      561.11      579.66     37.22 o 
   5   9   1       24.43       24.81     15.13 o 
   6   9   1        0.37        4.44      7.41 o 
   7   9   1       80.31      111.63     16.87 o 
 -11  10   1       77.61       55.92     15.42 o 
 -10  10   1        0.82        3.32      4.67 o 
  -9  10   1      160.40      156.96     25.46 o 
  -8  10   1      272.89      227.30     21.71 o 
  -7  10   1      114.06       95.79     15.09 o 
  -6  10   1       23.01       31.57     17.37 o 
  -5  10   1      181.26      150.36     15.96 o 
  -4  10   1      494.49      482.47     28.91 o 
  -3  10   1      112.11      109.92      8.87 o 
  -2  10   1      144.71      147.61     17.21 o 
  -1  10   1      128.19      124.11     10.18 o 
   0  10   1       17.53       14.29      7.39 o 
   1  10   1      316.18      311.73     22.15 o 
   2  10   1      200.97      215.86     20.73 o 
   3  10   1        3.09        4.53      7.26 o 
   4  10   1      469.95      547.12     45.11 o 
   5  10   1      115.32      125.27     18.39 o 
   6  10   1      127.02      133.00     16.88 o 
 -11  11   1        3.98        4.04      7.62 o 
 -10  11   1        0.66        2.27      6.76 o 
  -9  11   1       95.87       93.44     15.01 o 
  -8  11   1        2.39        2.08      6.37 o 
  -7  11   1        0.33        1.74      5.26 o 
  -6  11   1      351.37      356.70     37.17 o 
  -5  11   1        0.25        2.62      4.13 o 
  -4  11   1        3.47        5.79      4.05 o 
  -3  11   1      580.66      577.60     27.01 o 
  -2  11   1      259.26      238.24     22.35 o 
  -1  11   1      106.27      101.47      8.80 o 
   0  11   1       10.40       14.68      9.27 o 
   1  11   1        0.65        1.15      3.70 o 
   2  11   1       26.79       23.60     15.91 o 
   3  11   1        8.65        8.22      6.44 o 
   4  11   1      125.96      140.00     14.49 o 
   5  11   1       40.57       42.59     11.62 o 
 -10  12   1       30.49       20.81     25.49 o 
  -9  12   1        5.48        3.16      9.99 o 
  -8  12   1      247.97      264.34     29.03 o 
  -7  12   1      102.06      110.93     15.68 o 
  -6  12   1       82.05       75.81     13.73 o 
  -5  12   1      150.25      145.67     12.41 o 
  -4  12   1        3.30        7.23      5.00 o 
  -3  12   1        4.96        4.60      2.79 o 
  -2  12   1       46.80       37.84      7.74 o 
  -1  12   1      256.62      276.35     16.80 o 
   0  12   1       79.50       72.49      9.22 o 
   1  12   1        0.29        1.69      3.33 o 
   2  12   1      148.00      142.70     11.22 o 
   3  12   1       85.50       71.25      9.75 o 
   4  12   1       57.30       84.99     37.24 o 
 -10  13   1       21.82       12.77     24.67 o 
  -9  13   1        0.54        1.10      5.45 o 
  -8  13   1       65.53       68.24     13.35 o 
  -7  13   1        0.00        1.79      8.43 o 
  -6  13   1        1.61        4.73      5.93 o 
  -5  13   1       13.85        6.59      6.08 o 
  -4  13   1       66.51       68.17      9.19 o 
  -3  13   1       44.49       38.77      8.46 o 
  -2  13   1       22.84       28.15      7.05 o 
  -1  13   1      478.10      495.30     35.98 o 
   0  13   1      405.39      413.53     34.63 o 
   1  13   1        1.88        3.36      7.79 o 
   2  13   1        1.95        0.59      6.38 o 
   3  13   1       89.11       72.07     96.42 o 
  -9  14   1        0.14        1.33      8.11 o 
  -8  14   1        7.69       13.07     14.73 o 
  -7  14   1       73.91       83.80     20.91 o 
  -6  14   1        4.98        6.77      7.91 o 
  -5  14   1      146.86      145.15     23.99 o 
  -4  14   1       57.95       72.03     73.09 o 
  -3  14   1      368.89      369.31     28.19 o 
  -2  14   1        0.10        2.18      6.33 o 
  -1  14   1      152.94      171.96     19.94 o 
   0  14   1       32.51       26.70     32.92 o 
   1  14   1        2.05        2.02      6.44 o 
  -7  15   1       21.55       14.73     14.98 o 
  -6  15   1       47.21       59.28     53.45 o 
  -5  15   1       61.39       53.58     43.26 o 
  -4  15   1       25.01       25.43     30.34 o 
  -3  15   1        2.97        0.48     10.82 o 
  -2  15   1       15.06       13.84     14.01 o 
  -1  15   1      109.15      116.08     20.20 o 
  -1 -15   2        2.04        1.78      6.96 o 
   0 -15   2        8.74        5.85      8.71 o 
   1 -15   2       47.51       59.91     18.20 o 
   2 -15   2      197.55      194.43     28.09 o 
   3 -15   2       48.55       54.70     62.98 o 
   4 -15   2       99.05      106.88     34.54 o 
   5 -15   2       21.71       25.18     26.55 o 
   6 -15   2       53.94       46.42     37.56 o 
   7 -15   2       15.29       17.85     35.54 o 
  -2 -14   2      231.72      266.91     35.74 o 
  -1 -14   2        0.33        1.58      7.28 o 
   0 -14   2       13.13        7.57      9.75 o 
   1 -14   2        0.14        2.36      5.81 o 
   2 -14   2      223.74      218.09     30.89 o 
   3 -14   2        0.03        2.31      5.11 o 
   4 -14   2        0.79        2.93     11.42 o 
   5 -14   2       57.77       59.69     74.88 o 
   6 -14   2        7.68        8.09      7.51 o 
   7 -14   2        3.84        9.24     14.00 o 
   8 -14   2       45.70       42.01     62.38 o 
  -4 -13   2      117.75      107.37     14.97 o 
  -3 -13   2      199.79      199.28     23.00 o 
  -2 -13   2        9.94       14.66     15.10 o 
  -1 -13   2      122.14      117.63     14.70 o 
   0 -13   2      246.92      216.63     37.45 o 
   1 -13   2        0.83        1.40      6.27 o 
   2 -13   2       69.19       68.16     15.37 o 
   3 -13   2        8.53        5.15      9.81 o 
   4 -13   2      193.18      206.36     22.25 o 
   5 -13   2        1.89        5.06     14.94 o 
   6 -13   2        7.25        7.28     14.27 o 
   7 -13   2        7.44        2.64      4.65 o 
   8 -13   2       44.03       49.29     13.10 o 
   9 -13   2        1.92        2.79      7.98 o 
  -5 -12   2        0.94        4.53      6.53 o 
  -4 -12   2        0.01        4.49      6.92 o 
  -3 -12   2      128.22      116.25     21.40 o 
  -2 -12   2       12.12       11.97     12.22 o 
  -1 -12   2      249.15      204.47     23.93 o 
   0 -12   2      216.39      196.36     18.10 o 
   1 -12   2      627.00      602.49     32.47 o 
   2 -12   2        9.71       12.61      3.64 o 
   3 -12   2        2.74        1.98      4.40 o 
   4 -12   2        4.01        4.05      3.95 o 
   5 -12   2      112.28      115.25     11.59 o 
   6 -12   2      239.63      236.21     25.37 o 
   7 -12   2       13.55        7.73      6.44 o 
   8 -12   2       24.24       18.66     12.58 o 
   9 -12   2        0.43        0.18      5.38 o 
  10 -12   2        9.70        6.37     12.32 o 
  -6 -11   2        1.09        3.52     11.01 o 
  -5 -11   2       68.10       54.94     12.78 o 
  -4 -11   2      432.31      404.85     40.96 o 
  -3 -11   2        1.24        2.48      3.82 o 
  -2 -11   2        7.96        9.42      6.30 o 
  -1 -11   2       65.51       63.85      7.37 o 
   0 -11   2      102.32      101.36      8.23 o 
   1 -11   2       34.10       37.44      5.97 o 
   2 -11   2      258.72      249.21     24.11 o 
   3 -11   2      260.34      265.06     25.28 o 
   4 -11   2       63.70       54.76      7.43 o 
   5 -11   2       24.45       30.09      5.99 o 
   6 -11   2       16.81        8.92      8.47 o 
   7 -11   2       18.47       18.91     14.40 o 
   8 -11   2       50.57       54.80     20.44 o 
   9 -11   2      111.30      103.19     14.53 o 
  10 -11   2        4.99        6.38      9.90 o 
  11 -11   2      271.18      300.90     25.01 o 
  -7 -10   2        0.87        4.20      8.53 o 
  -6 -10   2       10.06       10.30      9.73 o 
  -5 -10   2       21.46       18.33     13.44 o 
  -4 -10   2       14.42       16.72      9.21 o 
  -3 -10   2      116.72      134.15     16.47 o 
  -2 -10   2      171.24      158.98     16.07 o 
  -1 -10   2      866.70      857.58     19.70 o 
   0 -10   2       25.80       23.45      4.58 o 
   1 -10   2      478.10      453.99     22.32 o 
   2 -10   2     1349.70     1304.88     38.76 o 
   3 -10   2        4.50        2.38      2.89 o 
   4 -10   2      984.88      833.98     72.25 o 
   5 -10   2       91.77       82.76      7.15 o 
   6 -10   2       91.08       85.98     21.80 o 
   7 -10   2      554.94      572.68     31.65 o 
   8 -10   2      173.62      159.50     16.51 o 
   9 -10   2       28.93       25.96     21.91 o 
  10 -10   2      488.84      512.73     39.00 o 
  11 -10   2        0.13       -0.28      5.67 o 
  -8  -9   2       11.17        6.04      7.63 o 
  -7  -9   2       52.45       53.18     13.58 o 
  -6  -9   2       97.74      107.20     11.14 o 
  -5  -9   2        1.52        3.03      4.13 o 
  -4  -9   2      538.44      581.29     27.37 o 
  -3  -9   2      110.94      108.18     10.16 o 
  -2  -9   2      107.66      113.17      8.43 o 
  -1  -9   2       10.57       14.25      3.90 o 
   0  -9   2      779.68      769.28     20.86 o 
   1  -9   2       25.64       22.94      3.24 o 
   2  -9   2      127.27      112.35      5.84 o 
   3  -9   2      162.66      156.90      8.42 o 
   4  -9   2     1083.00     1040.19     42.92 o 
   5  -9   2      332.14      321.92     19.38 o 
   6  -9   2       95.74       78.48     19.17 o 
   7  -9   2        1.07        1.98      5.35 o 
   8  -9   2        0.27        1.96      6.48 o 
   9  -9   2        4.25        5.29      7.37 o 
  10  -9   2       25.37       19.34     19.02 o 
  11  -9   2      115.74      136.30     24.80 o 
  -9  -8   2       27.91       19.99     35.97 o 
  -8  -8   2       13.52        8.20     14.38 o 
  -7  -8   2       54.20       46.16     12.93 o 
  -6  -8   2      344.66      357.42     24.28 o 
  -5  -8   2      211.62      217.02     20.69 o 
  -4  -8   2       95.09       92.57      8.80 o 
  -3  -8   2     1732.32     1719.23     74.22 o 
  -2  -8   2        1.00        1.61      2.50 o 
  -1  -8   2       40.19       34.23      4.56 o 
   0  -8   2       17.24       19.69      3.50 o 
   1  -8   2      416.33      436.10     20.86 o 
   2  -8   2      250.25      245.85     11.10 o 
   3  -8   2      101.12       87.16      6.79 o 
   4  -8   2      440.67      425.08     20.19 o 
   5  -8   2      122.13      135.15     14.86 o 
   6  -8   2      122.86      135.55     19.92 o 
   7  -8   2       16.04       14.95     10.20 o 
   8  -8   2        0.64        2.68      6.05 o 
   9  -8   2       30.07       28.59     22.28 o 
  10  -8   2        3.00        5.44      8.00 o 
  11  -8   2       43.52       35.87     12.22 o 
  12  -8   2        5.52        3.04     15.25 o 
  -9  -7   2        2.98        3.45     10.66 o 
  -8  -7   2      153.37      162.41     26.77 o 
  -7  -7   2       66.96       68.11     11.47 o 
  -6  -7   2      657.12      663.15     30.13 o 
  -5  -7   2     1688.24     1718.42    140.16 o 
  -4  -7   2      122.21      115.00     12.58 o 
  -3  -7   2      122.73      118.76     10.09 o 
  -2  -7   2      146.52      150.58     12.58 o 
  -1  -7   2       99.78       94.49      8.30 o 
   0  -7   2     6043.22     6523.62     99.78 o 
   1  -7   2       14.95       12.71      2.20 o 
   2  -7   2       35.41       32.62      2.58 o 
   3  -7   2      511.30      493.28     18.21 o 
   4  -7   2      129.98      113.64      9.80 o 
   5  -7   2     4911.18     5559.94     82.41 o 
   6  -7   2       53.08       55.42     26.56 o 
   7  -7   2       39.82       40.46     26.41 o 
   8  -7   2      290.37      272.51     25.34 o 
   9  -7   2       35.25       31.68     21.96 o 
  10  -7   2      187.03      204.32     29.06 o 
  11  -7   2       62.52       51.18     76.69 o 
  12  -7   2       42.67       33.87     60.26 o 
 -10  -6   2       16.12       14.74     20.65 o 
  -9  -6   2        2.30        4.28      7.79 o 
  -8  -6   2      521.45      542.21     57.56 o 
  -7  -6   2        0.40        4.14      5.71 o 
  -6  -6   2       38.92       24.32     13.11 o 
  -5  -6   2      253.11      266.30     22.22 o 
  -4  -6   2      536.24      556.01     20.97 o 
  -3  -6   2      106.70       95.96      9.07 o 
  -2  -6   2     3317.16     3544.09    117.12 o 
  -1  -6   2        0.11        1.82      1.79 o 
   0  -6   2       69.35       53.93      4.62 o 
   1  -6   2      158.93      152.42      7.46 o 
   2  -6   2      984.80      941.26     12.15 o 
   3  -6   2     2637.36     2753.26     47.43 o 
   4  -6   2     2531.58     2604.88     82.66 o 
   5  -6   2      274.50      298.50     23.54 o 
   6  -6   2       23.86       26.45     13.80 o 
   7  -6   2     1022.52     1052.43     30.37 o 
   8  -6   2      959.07     1094.40     35.33 o 
   9  -6   2      139.79      139.06     20.26 o 
  10  -6   2       56.05       51.64     10.30 o 
  11  -6   2       53.09       52.70     59.61 o 
  12  -6   2       53.48       80.29     30.34 o 
 -10  -5   2        4.06        3.01      6.18 o 
  -9  -5   2       10.50       12.44     12.91 o 
  -8  -5   2       13.14        8.52      4.99 o 
  -7  -5   2      191.14      177.98     19.10 o 
  -6  -5   2     2056.64     2134.43     38.94 o 
  -5  -5   2     1194.74     1240.34     38.75 o 
  -4  -5   2      303.41      270.58     18.99 o 
  -3  -5   2      274.80      245.89     12.88 o 
  -2  -5   2     1484.91     1502.91     32.22 o 
  -1  -5   2     5377.23     5899.94    104.66 o 
   0  -5   2      212.96      208.18      9.32 o 
   1  -5   2        0.96        1.21      0.83 o 
   2  -5   2     3028.95     3240.76     67.12 o 
   3  -5   2     2052.16     2205.55     70.34 o 
   4  -5   2     1040.06     1102.67     23.03 o 
   5  -5   2     3079.28     3127.23     50.01 o 
   6  -5   2       37.75       44.39     25.13 o 
   7  -5   2      702.18      668.54     32.54 o 
   8  -5   2      311.10      318.99     19.58 o 
   9  -5   2       55.58       44.20      8.93 o 
  10  -5   2       43.04       43.55     10.97 o 
  11  -5   2       18.85       21.16     24.53 o 
  12  -5   2      187.87      215.95     51.29 o 
 -11  -4   2       29.49       24.48     30.35 o 
 -10  -4   2       40.02       34.48     34.20 o 
  -9  -4   2       59.89       66.31     47.21 o 
  -8  -4   2       12.35       15.64      9.96 o 
  -7  -4   2      139.73      144.25     16.59 o 
  -6  -4   2       10.64       15.69      8.72 o 
  -5  -4   2     1652.92     1689.52     67.13 o 
  -4  -4   2      811.89      816.99     24.90 o 
  -3  -4   2        3.32        3.14      2.26 o 
  -2  -4   2     2750.60     2740.68     47.94 o 
  -1  -4   2     2940.39     2911.34     51.04 o 
   0  -4   2      179.60      173.76      6.00 o 
   1  -4   2      198.86      198.95      6.64 o 
   2  -4   2     3047.83     3210.62     65.01 o 
   3  -4   2      785.09      853.33     11.67 o 
   4  -4   2      907.38      898.87     16.18 o 
   5  -4   2       18.01       17.58      2.44 o 
   6  -4   2      376.86      333.83     15.12 o 
   7  -4   2      962.74      964.08     26.31 o 
   8  -4   2        2.14        2.95      3.52 o 
   9  -4   2      221.27      219.71     20.83 o 
  10  -4   2      384.71      388.98     52.10 o 
  11  -4   2      122.23      105.97     99.00 o 
  12  -4   2       80.67       58.57     95.86 o 
 -11  -3   2       32.84       26.19     32.62 o 
 -10  -3   2       54.67       45.90     49.27 o 
  -9  -3   2       75.03       80.34     10.37 o 
  -8  -3   2      217.01      212.95     21.47 o 
  -7  -3   2     1541.79     1532.29     35.49 o 
  -6  -3   2      410.17      418.14     30.50 o 
  -5  -3   2     1119.09     1148.84     35.36 o 
  -4  -3   2     2579.20     2607.84     37.49 o 
  -3  -3   2     1393.20     1404.42     13.74 o 
  -2  -3   2     2295.33     2435.12     37.26 o 
  -1  -3   2     4282.26     4694.32     72.25 o 
   0  -3   2    11553.91    12248.19    182.23 o 
   1  -3   2     5999.20     6596.23    132.26 o 
   2  -3   2     8176.61     8601.33    180.84 o 
   3  -3   2      966.53      891.05      8.19 o 
   4  -3   2      503.45      454.89     14.43 o 
   5  -3   2       85.14       72.44      4.73 o 
   6  -3   2      810.35      818.01     19.55 o 
   7  -3   2     1292.00     1271.88     26.37 o 
   8  -3   2      555.28      590.29     20.03 o 
   9  -3   2      196.47      133.64     43.28 o 
  10  -3   2       78.12       78.23     25.28 o 
  11  -3   2        2.21       -0.44     17.83 o 
  12  -3   2       12.28        9.34     13.30 o 
 -12  -2   2       10.76       14.36     13.41 o 
 -11  -2   2        0.04        2.37      4.91 o 
 -10  -2   2       88.83       96.61     18.80 o 
  -9  -2   2       33.54       28.85     16.39 o 
  -8  -2   2      305.27      312.84     30.86 o 
  -7  -2   2       49.36       43.34     14.84 o 
  -6  -2   2       62.44       66.97      6.58 o 
  -5  -2   2     1471.65     1375.61     58.66 o 
  -4  -2   2     3269.68     3409.36     86.46 o 
  -3  -2   2      439.00      418.74     12.24 o 
  -2  -2   2      215.12      184.57      6.67 o 
  -1  -2   2       79.70       76.72      3.30 o 
   0  -2   2     6085.94     5941.77     90.10 o 
   1  -2   2       93.49      102.49      3.95 o 
   2  -2   2     6324.38     6591.31     65.74 o 
   3  -2   2        8.26        6.09      2.61 o 
   4  -2   2     2678.05     2923.57     41.96 o 
   5  -2   2      342.93      341.59     12.70 o 
   6  -2   2     1483.85     1483.90     35.99 o 
   7  -2   2      114.47      108.78      5.96 o 
   8  -2   2      497.58      484.80     30.60 o 
   9  -2   2        1.68        4.00      6.99 o 
  10  -2   2       46.09       35.43     30.08 o 
  11  -2   2       25.92       37.12     44.90 o 
  12  -2   2       77.70       76.90     72.86 o 
 -12  -1   2      124.60      143.75     30.11 o 
 -11  -1   2      144.58      143.28     19.91 o 
 -10  -1   2       69.85       80.79     16.84 o 
  -9  -1   2       12.22       15.25     11.79 o 
  -8  -1   2      741.71      725.71     23.45 o 
  -7  -1   2      535.61      570.91     21.85 o 
  -6  -1   2       20.56       26.22      5.95 o 
  -5  -1   2      392.83      375.76     16.92 o 
  -4  -1   2      446.23      425.69      7.66 o 
  -3  -1   2      227.82      196.16      7.16 o 
  -2  -1   2      997.16      899.70     14.26 o 
  -1  -1   2       89.09       75.02      3.02 o 
   0  -1   2     1718.31     1648.66     20.42 o 
   1  -1   2     1440.26     1411.81     14.70 o 
   2  -1   2     3623.36     3731.23     46.28 o 
   3  -1   2      633.71      586.50     10.44 o 
   4  -1   2      187.39      169.96      8.18 o 
   5  -1   2      441.68      486.10     17.20 o 
   6  -1   2        0.13        0.74      1.71 o 
   7  -1   2      156.94      160.66     11.63 o 
   8  -1   2       57.04       51.55      6.06 o 
   9  -1   2      625.74      590.00     35.10 o 
  10  -1   2       83.75       67.38     13.77 o 
  11  -1   2        0.12        3.85     15.36 o 
 -12   0   2      174.22      170.70     50.14 o 
 -11   0   2        0.69        5.87     14.38 o 
 -10   0   2       16.79       16.19     11.49 o 
  -9   0   2      824.86      875.76     37.50 o 
  -8   0   2     1202.49     1271.02     31.74 o 
  -7   0   2      919.78      832.45     29.96 o 
  -6   0   2       17.34       24.66     10.70 o 
  -5   0   2      903.93      873.50     23.94 o 
  -4   0   2      913.24      970.65     10.41 o 
  -3   0   2     8845.67     9341.62    130.50 o 
  -2   0   2     3921.99     4335.88     84.19 o 
  -1   0   2      516.85      469.14     17.45 o 
   0   0   2     3996.92     4141.80     78.29 o 
   1   0   2     4302.77     4514.21     64.94 o 
   2   0   2      316.31      292.48     12.73 o 
   3   0   2     1107.23     1217.17     35.94 o 
   4   0   2        8.20        9.18      3.27 o 
   5   0   2     1179.06     1314.17     35.72 o 
   6   0   2      290.57      316.29     19.43 o 
   7   0   2      728.24      748.65     18.74 o 
   8   0   2      120.82      118.82     27.25 o 
   9   0   2        6.09        5.90      8.76 o 
  10   0   2       23.70       23.53     21.34 o 
  11   0   2       16.84       14.59     17.31 o 
 -12   1   2        1.59        4.35     11.46 o 
 -11   1   2       12.56        5.12     10.24 o 
 -10   1   2      634.39      631.84     41.60 o 
  -9   1   2       11.43       15.77     10.37 o 
  -8   1   2      198.84      218.36     19.09 o 
  -7   1   2     1060.29     1121.89     35.43 o 
  -6   1   2      798.72      734.78     16.55 o 
  -5   1   2      901.15      836.03     14.39 o 
  -4   1   2        1.29        2.48      0.97 o 
  -3   1   2     1985.43     2012.40     41.10 o 
  -2   1   2    14481.84    14705.02    364.59 o 
  -1   1   2       44.03       47.95      2.52 o 
   0   1   2      256.83      213.72      6.91 o 
   1   1   2      755.76      731.24     14.31 o 
   2   1   2      237.90      235.77     11.17 o 
   3   1   2     7995.34     8803.69    177.64 o 
   4   1   2     6502.74     7688.99    159.73 o 
   5   1   2     1332.70     1509.23     53.13 o 
   6   1   2       16.62       31.41     20.98 o 
   7   1   2       18.42       19.27     14.73 o 
   8   1   2      211.40      225.49     30.16 o 
   9   1   2      120.10      100.73     22.06 o 
  10   1   2       71.82       75.88     18.14 o 
  11   1   2       52.24       40.75     27.77 o 
 -11   2   2        6.20       12.39     13.80 o 
 -10   2   2     1246.58     1233.95     70.13 o 
  -9   2   2     1131.64     1157.52     32.24 o 
  -8   2   2      919.50      886.65     37.76 o 
  -7   2   2       38.59       32.43      4.88 o 
  -6   2   2       48.74       50.64      4.84 o 
  -5   2   2       75.31       69.47      4.45 o 
  -4   2   2       47.77       38.69      2.73 o 
  -3   2   2      640.24      629.97      7.95 o 
  -2   2   2      588.55      584.01      7.64 o 
  -1   2   2      537.89      482.37      8.68 o 
   0   2   2     1508.41     1449.04     21.31 o 
   1   2   2        3.84        4.40      1.65 o 
   2   2   2      381.60      402.04      8.02 o 
   3   2   2       32.56       35.51      4.29 o 
   4   2   2     1728.39     1826.53     25.99 o 
   5   2   2       29.77       25.17      1.32 o 
   6   2   2        3.07        4.59      6.85 o 
   7   2   2       89.43       89.52     16.84 o 
   8   2   2        2.38        3.52      4.88 o 
   9   2   2      731.37      757.28     76.77 o 
  10   2   2      135.60      144.06     36.15 o 
  11   2   2      114.62      102.64     19.35 o 
 -13   3   2       59.52       49.98     93.30 o 
 -12   3   2      128.12      149.50     33.94 o 
 -11   3   2      549.99      545.32     55.42 o 
 -10   3   2      446.33      447.46     84.33 o 
  -9   3   2     1881.74     1847.99     36.72 o 
  -8   3   2       61.02       58.46      5.40 o 
  -7   3   2      711.95      716.60     31.94 o 
  -6   3   2      487.05      391.62     17.37 o 
  -5   3   2      416.12      419.38     17.41 o 
  -4   3   2     3814.15     4050.04     86.99 o 
  -3   3   2      587.49      604.11     10.76 o 
  -2   3   2     2487.68     2536.89     37.82 o 
  -1   3   2      188.19      182.83      6.68 o 
   0   3   2     1043.63      988.71     12.80 o 
   1   3   2      193.24      174.99      6.78 o 
   2   3   2     1106.59     1082.89     16.27 o 
   3   3   2     1879.05     2087.79     42.89 o 
   4   3   2      256.01      207.52     15.66 o 
   5   3   2        9.46       13.26      3.07 o 
   6   3   2      134.63      146.69      9.86 o 
   7   3   2      158.91      166.28     24.27 o 
   8   3   2      540.03      541.09     46.72 o 
   9   3   2      455.80      426.94     44.48 o 
  10   3   2        1.49        0.41      7.61 o 
 -13   4   2       50.08       55.55     80.25 o 
 -12   4   2      208.38      226.87     41.51 o 
 -11   4   2       11.45       14.57     14.63 o 
 -10   4   2      290.95      274.16     31.57 o 
  -9   4   2       85.33       86.10      6.69 o 
  -8   4   2      143.01      124.88      9.94 o 
  -7   4   2      882.98      893.33     38.26 o 
  -6   4   2      102.72       99.50      8.88 o 
  -5   4   2       37.59       24.99      2.60 o 
  -4   4   2     2303.22     2397.98     52.96 o 
  -3   4   2     1339.66     1280.26     19.69 o 
  -2   4   2     2532.72     2632.59     45.42 o 
  -1   4   2        2.97        2.95      1.47 o 
   0   4   2     9406.04    10456.42    102.65 o 
   1   4   2     2393.40     2436.72     64.95 o 
   2   4   2     1514.29     1453.94     30.24 o 
   3   4   2      709.76      679.58     19.78 o 
   4   4   2     1805.86     1842.42     59.12 o 
   5   4   2        2.73        1.30      1.14 o 
   6   4   2        2.93        4.49      3.36 o 
   7   4   2       71.34       68.73     40.28 o 
   8   4   2        4.16        9.97      8.65 o 
   9   4   2      144.34      149.55     25.61 o 
  10   4   2      112.08      133.26     19.24 o 
 -13   5   2        0.44        2.98     18.68 o 
 -12   5   2       53.26       52.66     16.52 o 
 -11   5   2       90.30       93.26     15.45 o 
 -10   5   2       98.94       90.51     13.93 o 
  -9   5   2        3.01       13.16      9.86 o 
  -8   5   2      308.76      300.93     23.64 o 
  -7   5   2        4.83        8.43      3.57 o 
  -6   5   2      184.66      176.43     16.18 o 
  -5   5   2      277.83      290.06     13.15 o 
  -4   5   2     2244.55     2540.62     68.51 o 
  -3   5   2      390.03      460.29     16.48 o 
  -2   5   2      228.69      216.69      7.33 o 
  -1   5   2     3751.00     3880.15     72.98 o 
   0   5   2     1746.51     1790.26     46.71 o 
   1   5   2      171.01      182.31     11.09 o 
   2   5   2      259.60      262.73     13.12 o 
   3   5   2      249.77      256.09     14.21 o 
   4   5   2       16.43       13.40      6.95 o 
   5   5   2      484.17      404.27     32.77 o 
   6   5   2       83.88       84.08     20.87 o 
   7   5   2       24.97       22.78     17.19 o 
   8   5   2        2.55        5.42      9.55 o 
   9   5   2      128.46      125.69     25.52 o 
 -12   6   2      587.20      617.03     49.53 o 
 -11   6   2      321.31      331.59     35.12 o 
 -10   6   2       14.42       24.50     20.01 o 
  -9   6   2      126.01      121.92     19.40 o 
  -8   6   2      504.25      460.16     37.88 o 
  -7   6   2      389.91      408.39     36.66 o 
  -6   6   2     1052.97     1157.68     27.57 o 
  -5   6   2      354.60      376.33     16.37 o 
  -4   6   2       39.37       45.67      3.87 o 
  -3   6   2        4.67        6.31      2.94 o 
  -2   6   2      320.61      316.90     12.49 o 
  -1   6   2       46.40       48.03      5.02 o 
   0   6   2      387.95      411.23     20.37 o 
   1   6   2      274.39      309.62     17.67 o 
   2   6   2       20.39       17.21      9.35 o 
   3   6   2       15.15       16.20      7.90 o 
   4   6   2       28.52       27.84      7.81 o 
   5   6   2       13.19       16.47      4.83 o 
   6   6   2      327.31      314.22     35.72 o 
   7   6   2      174.73      160.37     25.64 o 
   8   6   2       31.57       42.40     14.45 o 
   9   6   2       76.73      102.70     17.67 o 
 -12   7   2       47.47       39.48     34.64 o 
 -11   7   2       38.95       34.63     27.61 o 
 -10   7   2      153.02      145.95     17.32 o 
  -9   7   2       29.52       31.23     19.21 o 
  -8   7   2      125.98      129.21     18.39 o 
  -7   7   2       80.58       97.70     18.78 o 
  -6   7   2        2.87        1.14      4.94 o 
  -5   7   2     1028.56     1027.48     39.66 o 
  -4   7   2     2561.03     2625.20     60.49 o 
  -3   7   2        0.05        0.84      2.36 o 
  -2   7   2        8.47       11.79      6.06 o 
  -1   7   2      126.90      137.55     13.17 o 
   0   7   2        3.66        5.50      3.13 o 
   1   7   2     1087.77     1104.47     34.80 o 
   2   7   2        8.89        6.90      5.43 o 
   3   7   2      355.35      344.23     27.68 o 
   4   7   2        3.87        5.05      3.23 o 
   5   7   2        3.74        0.60      8.61 o 
   6   7   2      889.93      901.46     59.56 o 
   7   7   2        1.22        3.02      7.98 o 
   8   7   2      156.88      195.92     28.77 o 
 -12   8   2        9.14        8.85     13.51 o 
 -11   8   2      235.91      243.99     27.87 o 
 -10   8   2      125.54      100.74     14.95 o 
  -9   8   2        0.06        4.20      6.96 o 
  -8   8   2        0.71        2.67      5.52 o 
  -7   8   2       43.95       33.60     20.40 o 
  -6   8   2       54.69       55.32     11.55 o 
  -5   8   2      313.06      328.59     19.84 o 
  -4   8   2       62.99       51.39      5.31 o 
  -3   8   2       11.34       14.65      8.91 o 
  -2   8   2     1082.97     1065.28     34.54 o 
  -1   8   2      559.62      542.00     17.55 o 
   0   8   2        4.31        4.88      3.74 o 
   1   8   2        3.61        6.72      4.75 o 
   2   8   2      255.06      258.06     21.92 o 
   3   8   2       28.37       38.39      8.56 o 
   4   8   2       97.96       96.46      9.54 o 
   5   8   2       18.04       18.67     15.69 o 
   6   8   2       76.14       64.41     51.86 o 
   7   8   2       57.96       66.29     21.27 o 
   8   8   2        1.35        3.99      9.67 o 
 -12   9   2        7.31        8.25     12.41 o 
 -11   9   2       86.34       87.85     15.17 o 
 -10   9   2      154.28      173.13     18.58 o 
  -9   9   2        2.96        4.77      6.44 o 
  -8   9   2        2.72        1.80      8.33 o 
  -7   9   2        8.93       13.93      8.64 o 
  -6   9   2       42.15       36.39      4.93 o 
  -5   9   2      925.49      870.61     52.74 o 
  -4   9   2     1809.73     1792.41     34.51 o 
  -3   9   2        0.03        2.67      4.50 o 
  -2   9   2      224.17      221.92     17.97 o 
  -1   9   2       83.90       72.32      9.40 o 
   0   9   2        8.64       11.53      6.72 o 
   1   9   2       22.82       32.19     17.13 o 
   2   9   2        8.19        9.79      5.89 o 
   3   9   2      118.07      112.19     10.00 o 
   4   9   2       34.25       33.33     17.34 o 
   5   9   2       41.88       33.12     27.29 o 
   6   9   2        2.20        7.58      8.15 o 
   7   9   2       26.21       33.61     35.90 o 
 -12  10   2       46.78       28.12     38.03 o 
 -11  10   2      218.70      186.78     22.69 o 
 -10  10   2        4.86        3.66      4.97 o 
  -9  10   2       22.45       30.62     23.31 o 
  -8  10   2       15.34       18.53     16.12 o 
  -7  10   2       27.85       16.17     10.43 o 
  -6  10   2      631.05      527.08     77.38 o 
  -5  10   2       23.40       24.07     14.32 o 
  -4  10   2      900.78      903.46     23.59 o 
  -3  10   2        1.87        1.08      5.01 o 
  -2  10   2        6.82       11.97      7.50 o 
  -1  10   2        3.60        4.80      3.04 o 
   0  10   2        1.98        3.23      4.12 o 
   1  10   2        4.17        3.47      3.92 o 
   2  10   2       47.89       55.65      9.53 o 
   3  10   2      275.86      292.56     16.44 o 
   4  10   2        7.46        4.64      4.95 o 
   5  10   2       70.40       60.81     14.50 o 
   6  10   2        6.02        8.50      8.28 o 
 -11  11   2        0.03        1.09      5.87 o 
 -10  11   2       31.52       26.15     30.65 o 
  -9  11   2       15.40       16.10     13.08 o 
  -8  11   2       15.38       10.88     10.55 o 
  -7  11   2       46.82       33.18     17.39 o 
  -6  11   2      205.15      190.26     23.98 o 
  -5  11   2     2282.90     2211.70     78.79 o 
  -4  11   2      578.37      599.31     27.17 o 
  -3  11   2       53.49       54.50      9.48 o 
  -2  11   2       48.39       35.89      8.01 o 
  -1  11   2        0.96        3.45      5.69 o 
   0  11   2      336.23      312.54     27.11 o 
   1  11   2        0.41        2.56      4.20 o 
   2  11   2      245.02      259.68     25.67 o 
   3  11   2       10.38        9.92      7.16 o 
   4  11   2       77.37       85.19     18.21 o 
   5  11   2        0.69        1.78      4.24 o 
 -10  12   2      241.80      263.87     34.96 o 
  -9  12   2       93.58       88.63     14.99 o 
  -8  12   2       19.29       28.56     23.96 o 
  -7  12   2       23.92       28.22     23.12 o 
  -6  12   2      388.35      352.44     29.89 o 
  -5  12   2       68.00       51.71      8.39 o 
  -4  12   2      391.35      408.64     29.02 o 
  -3  12   2      112.37      115.60      9.84 o 
  -2  12   2        6.85       10.31      6.31 o 
  -1  12   2       33.97       31.14     15.31 o 
   0  12   2       43.53       44.89      9.67 o 
   1  12   2      592.33      620.60     44.30 o 
   2  12   2      137.74      143.60     13.61 o 
   3  12   2       13.00        9.35     12.61 o 
   4  12   2        9.55       11.93     13.97 o 
 -10  13   2        6.97        4.26      6.87 o 
  -9  13   2       18.82       16.26     18.19 o 
  -8  13   2       10.34        5.43      7.90 o 
  -7  13   2       98.66       91.36     14.05 o 
  -6  13   2       49.18       51.07     15.74 o 
  -5  13   2       35.57       38.21      9.64 o 
  -4  13   2       62.61       64.36      9.72 o 
  -3  13   2      131.85      135.20     12.21 o 
  -2  13   2       74.66       74.96     11.66 o 
  -1  13   2       35.24       35.09      8.64 o 
   0  13   2       54.56       43.96     11.38 o 
   1  13   2       69.76       69.67      9.91 o 
   2  13   2       10.81        8.02      6.61 o 
   3  13   2        0.01        0.21     13.00 o 
  -8  14   2       31.99       23.58     27.23 o 
  -7  14   2      105.55      106.64     19.26 o 
  -6  14   2        8.40        9.16     12.55 o 
  -5  14   2      107.85      103.56     14.91 o 
  -4  14   2        0.13        2.23      5.33 o 
  -3  14   2      373.15      420.70     33.02 o 
  -2  14   2      361.66      369.50     31.64 o 
  -1  14   2        9.00        6.85      9.87 o 
   0  14   2       18.81       17.08     19.16 o 
   1  14   2        1.63        1.35      4.97 o 
  -7  15   2      192.41      183.43     29.86 o 
  -6  15   2       16.97       18.73     29.27 o 
  -5  15   2       65.04       48.19     69.97 o 
  -4  15   2       36.28       26.11     20.79 o 
  -3  15   2      187.84      178.89     46.07 o 
  -2  15   2       82.08       79.40     14.26 o 
  -1  15   2      273.91      289.70     24.82 o 
   3 -16   3       44.85       66.79     19.18 o 
  -1 -15   3        2.54        2.08      7.84 o 
   0 -15   3       10.59        7.62      8.68 o 
   1 -15   3       59.74       67.79     18.10 o 
   2 -15   3        4.61        2.02      6.81 o 
   3 -15   3      123.99      124.78     32.54 o 
   4 -15   3      227.16      274.63     40.43 o 
   5 -15   3      195.57      196.64     48.67 o 
   6 -15   3      135.23      157.32     35.89 o 
   7 -15   3      155.64      180.29     30.17 o 
  -3 -14   3       27.94       35.16     34.00 o 
  -2 -14   3        0.17        4.35      7.75 o 
  -1 -14   3       48.37       36.71     33.83 o 
   0 -14   3        0.11        0.60      4.90 o 
   1 -14   3       49.02       42.28     35.58 o 
   2 -14   3        0.92        2.94      4.85 o 
   3 -14   3       76.38       83.03     13.51 o 
   4 -14   3      125.10      131.41     22.33 o 
   5 -14   3        1.34        5.76      9.78 o 
   6 -14   3       13.51       13.09     13.65 o 
   7 -14   3        0.19        2.64      7.37 o 
   8 -14   3       56.77       47.58     67.73 o 
  -4 -13   3       12.12        8.91     10.94 o 
  -3 -13   3        5.66        6.56      5.87 o 
  -2 -13   3      224.65      242.46     27.34 o 
  -1 -13   3       68.61       62.98     37.48 o 
   0 -13   3       14.29       12.29      8.30 o 
   1 -13   3       42.10       42.50     33.74 o 
   2 -13   3       19.16       16.14     11.99 o 
   3 -13   3      103.37      100.99     12.05 o 
   4 -13   3      111.73      126.98     23.66 o 
   5 -13   3        8.38        6.53     17.42 o 
   6 -13   3        7.71        7.57      7.24 o 
   7 -13   3       68.99       73.78     18.35 o 
   8 -13   3        2.11        4.95     13.48 o 
   9 -13   3      431.75      432.42     70.60 o 
  -5 -12   3       40.56       39.16     12.15 o 
  -4 -12   3       10.63       11.05     11.27 o 
  -3 -12   3      146.43      120.10     16.44 o 
  -2 -12   3      212.63      226.62     31.76 o 
  -1 -12   3       34.59       31.99     22.94 o 
   0 -12   3       42.24       37.73     24.88 o 
   1 -12   3       25.26       27.37     14.19 o 
   2 -12   3      210.35      203.38     25.87 o 
   3 -12   3      679.73      677.10     33.16 o 
   4 -12   3      561.07      566.47     31.60 o 
   5 -12   3       66.90       70.61     12.61 o 
   6 -12   3       30.93       37.45     10.49 o 
   7 -12   3      350.49      332.24     35.24 o 
   8 -12   3       48.56       38.35     35.91 o 
   9 -12   3        9.72       11.61     12.72 o 
  10 -12   3       23.97       21.08     23.87 o 
  -6 -11   3      127.99      125.03     28.50 o 
  -5 -11   3        0.00        1.85      5.64 o 
  -4 -11   3      166.89      170.49     17.97 o 
  -3 -11   3       53.34       52.09     37.12 o 
  -2 -11   3      126.47      146.30     25.15 o 
  -1 -11   3      249.86      266.23     23.96 o 
   0 -11   3       76.70       64.64      5.01 o 
   1 -11   3       64.38       55.29      5.93 o 
   2 -11   3      185.18      182.57     17.97 o 
   3 -11   3     1204.50     1154.83     24.52 o 
   4 -11   3        2.36        4.59      4.16 o 
   5 -11   3       28.20       33.10      9.13 o 
   6 -11   3      485.61      496.02     28.11 o 
   7 -11   3       21.98       18.41     11.31 o 
   8 -11   3      171.40      159.92     23.41 o 
   9 -11   3        6.90        8.19      6.43 o 
  10 -11   3       27.66       15.57     21.40 o 
  -7 -10   3       24.92       17.77     32.21 o 
  -6 -10   3       47.50       43.15     19.48 o 
  -5 -10   3        0.21        2.01      4.75 o 
  -4 -10   3      132.56      126.17      9.84 o 
  -3 -10   3      439.13      445.98     20.64 o 
  -2 -10   3      120.30      121.10     14.34 o 
  -1 -10   3       46.13       55.86      6.29 o 
   0 -10   3       38.81       39.86      3.66 o 
   1 -10   3        0.05        1.60      1.65 o 
   2 -10   3      951.47      933.31     28.86 o 
   3 -10   3      366.16      360.92     18.09 o 
   4 -10   3      328.86      331.43     17.30 o 
   5 -10   3       13.92        8.33      6.41 o 
   6 -10   3       92.27       80.46     14.30 o 
   7 -10   3        5.70        2.49      6.58 o 
   8 -10   3       27.03       23.22     14.01 o 
   9 -10   3       40.12       46.76     37.33 o 
  10 -10   3       22.64       21.02     24.21 o 
  11 -10   3        0.01       -0.04     12.96 o 
  -8  -9   3        1.54        4.06     13.23 o 
  -7  -9   3      151.14      148.13     15.51 o 
  -6  -9   3       90.17       93.43     10.34 o 
  -5  -9   3       29.27       32.16     18.13 o 
  -4  -9   3        3.57        1.19      3.74 o 
  -3  -9   3      181.02      185.00     12.44 o 
  -2  -9   3       47.68       43.72      6.19 o 
  -1  -9   3      227.50      228.58     14.81 o 
   0  -9   3      662.22      613.39     15.42 o 
   1  -9   3      549.28      504.87     12.01 o 
   2  -9   3     2500.52     2486.12     62.88 o 
   3  -9   3     1776.48     1727.91     77.65 o 
   4  -9   3      449.70      456.46     27.96 o 
   5  -9   3      380.16      363.58     18.50 o 
   6  -9   3     5001.79     5219.70    186.51 o 
   7  -9   3      343.90      326.02     28.58 o 
   8  -9   3      199.89      179.30     18.08 o 
   9  -9   3      264.39      278.35     32.34 o 
  10  -9   3       15.99       18.43     22.13 o 
  11  -9   3       11.01       10.97     37.83 o 
  -9  -8   3        7.98        4.95     16.89 o 
  -8  -8   3        3.06       -0.25     16.81 o 
  -7  -8   3      277.62      274.91     22.70 o 
  -6  -8   3       71.49       66.79      9.11 o 
  -5  -8   3       45.45       42.17      9.06 o 
  -4  -8   3       10.86       12.82      7.35 o 
  -3  -8   3       23.03       26.07     12.80 o 
  -2  -8   3       35.61       32.80      3.86 o 
  -1  -8   3       38.69       41.93      3.70 o 
   0  -8   3       33.43       28.84      3.83 o 
   1  -8   3      327.16      308.53     15.14 o 
   2  -8   3      206.72      224.82     14.33 o 
   3  -8   3       19.09       19.93      3.61 o 
   4  -8   3      514.21      539.12     24.56 o 
   5  -8   3       27.16       23.94      2.07 o 
   6  -8   3      360.14      324.91     27.09 o 
   7  -8   3       61.70       48.30     24.89 o 
   8  -8   3      107.90      100.74     13.17 o 
   9  -8   3      102.08       97.08     13.32 o 
  10  -8   3        1.28        1.26      4.75 o 
  11  -8   3        2.04        4.20     11.84 o 
  -9  -7   3       26.06       23.76     36.91 o 
  -8  -7   3       93.61      103.91     17.18 o 
  -7  -7   3       18.90       16.74     12.95 o 
  -6  -7   3       21.03       19.02     12.44 o 
  -5  -7   3     1079.81     1125.42     31.85 o 
  -4  -7   3        3.51        3.09      3.02 o 
  -3  -7   3       19.80       20.13      7.24 o 
  -2  -7   3      135.13      136.02     11.67 o 
  -1  -7   3       66.09       66.95      3.75 o 
   0  -7   3     1955.72     2060.60     41.32 o 
   1  -7   3       86.17       86.68      6.21 o 
   2  -7   3      126.79      115.74      7.98 o 
   3  -7   3      177.41      182.66     11.72 o 
   4  -7   3       53.93       51.45      3.15 o 
   5  -7   3        0.04        2.39      3.55 o 
   6  -7   3       40.12       41.37     20.55 o 
   7  -7   3     1052.47     1125.30     34.43 o 
   8  -7   3      648.47      615.22     34.83 o 
   9  -7   3      445.02      502.84     41.46 o 
  10  -7   3      169.62      156.00     14.62 o 
  11  -7   3       28.76       25.09     45.46 o 
  12  -7   3      120.39       96.88     26.82 o 
 -10  -6   3        7.04        4.11      7.12 o 
  -9  -6   3       49.32       34.33     38.55 o 
  -8  -6   3       45.82       61.56     12.86 o 
  -7  -6   3       85.55       95.57     11.53 o 
  -6  -6   3      354.66      403.61     38.95 o 
  -5  -6   3      841.00      790.87     26.08 o 
  -4  -6   3      103.68      109.88     11.14 o 
  -3  -6   3      485.45      452.41     22.64 o 
  -2  -6   3       19.10       27.58      5.28 o 
  -1  -6   3     1932.03     2135.32     67.69 o 
   0  -6   3      290.21      331.84     13.59 o 
   1  -6   3      312.59      304.20     10.89 o 
   2  -6   3       41.31       40.77      2.60 o 
   3  -6   3      433.98      459.53     17.99 o 
   4  -6   3     2693.26     2673.00     73.03 o 
   5  -6   3      200.70      201.89     12.22 o 
   6  -6   3      106.06      104.37     15.26 o 
   7  -6   3       19.18       19.36     11.83 o 
   8  -6   3     1548.59     1656.12     76.41 o 
   9  -6   3      154.23      154.37     15.48 o 
  10  -6   3      158.26      132.93     26.42 o 
  11  -6   3       16.15       19.56     30.21 o 
  12  -6   3        7.16       17.19     27.19 o 
 -10  -5   3       22.66       20.72     25.17 o 
  -9  -5   3       42.81       26.06     29.65 o 
  -8  -5   3        0.47        2.30      5.07 o 
  -7  -5   3        5.16        7.93      5.69 o 
  -6  -5   3      275.16      273.64     21.25 o 
  -5  -5   3      516.09      492.70     18.15 o 
  -4  -5   3       30.51       31.36     13.02 o 
  -3  -5   3      601.74      585.43     20.89 o 
  -2  -5   3      405.43      394.93     16.55 o 
  -1  -5   3      789.25      751.09     19.50 o 
   0  -5   3        0.18        1.95      1.23 o 
   1  -5   3       74.50       73.03      3.71 o 
   2  -5   3     1114.30     1079.56     15.73 o 
   3  -5   3      165.04      168.02      8.74 o 
   4  -5   3        2.18        2.31      1.43 o 
   5  -5   3     1847.03     1942.76     52.23 o 
   6  -5   3      160.60      164.14     11.07 o 
   7  -5   3        0.56        1.45      1.52 o 
   8  -5   3      548.05      497.65     36.76 o 
   9  -5   3      129.75      112.69     11.38 o 
  10  -5   3        6.31        5.99     11.82 o 
  11  -5   3       23.78       25.80     43.19 o 
  12  -5   3       40.83       26.15     58.70 o 
 -11  -4   3      123.17      137.84     20.74 o 
 -10  -4   3      157.56      147.86     23.55 o 
  -9  -4   3       89.77      107.28     11.47 o 
  -8  -4   3       13.01       14.14      9.12 o 
  -7  -4   3       27.24       29.71     16.17 o 
  -6  -4   3       94.86       87.58      9.26 o 
  -5  -4   3       18.68       21.40     11.60 o 
  -4  -4   3      884.78      880.44     22.66 o 
  -3  -4   3     1968.88     1838.74     45.52 o 
  -2  -4   3     4778.74     4928.27    105.42 o 
  -1  -4   3        0.10        0.54      1.09 o 
   0  -4   3     2605.73     2585.39     42.47 o 
   1  -4   3     3868.43     3963.31    105.45 o 
   2  -4   3        7.28        7.40      2.88 o 
   3  -4   3      115.17      133.97      6.50 o 
   4  -4   3      146.11      162.57      7.73 o 
   5  -4   3      327.29      318.27     13.00 o 
   6  -4   3       22.20       21.31      4.16 o 
   7  -4   3     4730.53     4849.90    123.33 o 
   8  -4   3     4289.89     4198.15    168.76 o 
   9  -4   3       60.51       57.04      9.14 o 
  10  -4   3       18.81       20.35     27.17 o 
  11  -4   3       46.31       73.68    103.05 o 
  12  -4   3        5.98       -3.99     17.19 o 
 -11  -3   3      156.17      160.93     20.92 o 
 -10  -3   3       64.22       47.64     35.60 o 
  -9  -3   3      337.72      334.48     23.23 o 
  -8  -3   3       54.04       62.36     11.34 o 
  -7  -3   3      475.82      484.70     28.61 o 
  -6  -3   3        3.34        5.45      4.74 o 
  -5  -3   3      298.56      305.07     18.31 o 
  -4  -3   3       11.15       19.03      7.24 o 
  -3  -3   3     1800.57     1911.25     30.46 o 
  -2  -3   3      440.14      438.18      9.67 o 
  -1  -3   3      249.27      232.07      7.67 o 
   0  -3   3     3291.30     3364.81    103.71 o 
   1  -3   3     6349.52     6879.26    133.48 o 
   2  -3   3     2631.53     2670.03     35.31 o 
   3  -3   3     1709.47     1713.93     13.39 o 
   4  -3   3        0.06        0.86      1.70 o 
   5  -3   3       70.33       70.11      3.70 o 
   6  -3   3     1808.99     1809.58     49.30 o 
   7  -3   3      718.62      669.92     14.35 o 
   8  -3   3       64.99       69.54      7.37 o 
   9  -3   3       18.56       19.08     17.69 o 
  10  -3   3       86.43       95.92     27.01 o 
  11  -3   3        1.53        6.62     17.66 o 
  12  -3   3      147.98      208.71     42.28 o 
 -12  -2   3        9.12        7.16     11.47 o 
 -11  -2   3        7.23        6.50      9.01 o 
 -10  -2   3        0.98        2.63      3.74 o 
  -9  -2   3       92.27       72.61     10.31 o 
  -8  -2   3      577.13      632.32     22.94 o 
  -7  -2   3        5.63        7.18      5.32 o 
  -6  -2   3      705.30      776.41     29.37 o 
  -5  -2   3     1151.02     1152.33     41.24 o 
  -4  -2   3        1.97        2.61      2.55 o 
  -3  -2   3     1228.59     1248.53     23.76 o 
  -2  -2   3      811.78      761.46      9.15 o 
  -1  -2   3      774.03      762.47     15.97 o 
   0  -2   3      406.83      354.96     12.95 o 
   1  -2   3        4.22        9.63      4.00 o 
   2  -2   3       42.64       34.44      2.74 o 
   3  -2   3       19.44       32.17      3.74 o 
   4  -2   3      778.83      705.04     17.55 o 
   5  -2   3     1288.03     1352.54     26.03 o 
   6  -2   3     1313.33     1254.65     52.65 o 
   7  -2   3     1609.30     1454.28     77.71 o 
   8  -2   3      457.09      448.78     27.28 o 
   9  -2   3      209.98      219.18     20.96 o 
  10  -2   3        6.09        7.96     10.08 o 
  11  -2   3        8.48       18.95     23.12 o 
 -12  -1   3       18.00       12.35     17.10 o 
 -11  -1   3      294.73      305.50     26.89 o 
 -10  -1   3        5.24        7.17      6.96 o 
  -9  -1   3       13.09       22.97     15.48 o 
  -8  -1   3       31.08       32.46     16.51 o 
  -7  -1   3       59.09       51.12     10.52 o 
  -6  -1   3     1039.41     1039.41     31.78 o 
  -5  -1   3        0.13        1.06      4.30 o 
  -4  -1   3      135.99      167.38      7.85 o 
  -3  -1   3     3335.26     3411.68     26.47 o 
  -2  -1   3      309.20      318.69     10.25 o 
  -1  -1   3      628.17      568.39      6.64 o 
   0  -1   3     1266.39     1187.74     13.92 o 
   1  -1   3     4784.28     4784.90     33.75 o 
   2  -1   3      392.01      402.93      8.67 o 
   3  -1   3      989.01      989.75      9.04 o 
   4  -1   3     1853.82     1771.11     53.93 o 
   5  -1   3      923.84      945.71     19.54 o 
   6  -1   3        5.62        7.51      4.08 o 
   7  -1   3       31.53       33.76      2.75 o 
   8  -1   3      431.43      455.01     40.03 o 
   9  -1   3        2.79        6.84      7.19 o 
  10  -1   3      349.44      327.24     34.37 o 
  11  -1   3       77.33       69.33    106.61 o 
 -12   0   3      150.28      141.17     39.20 o 
 -11   0   3       51.78       35.87     37.58 o 
 -10   0   3       33.79       42.57      8.64 o 
  -9   0   3     1589.65     1655.92     65.22 o 
  -8   0   3        0.78        2.72      4.57 o 
  -7   0   3      293.98      291.44     21.97 o 
  -6   0   3        3.00        6.49      5.83 o 
  -5   0   3       45.12       54.13      4.48 o 
  -4   0   3     1904.14     2019.69     29.15 o 
  -3   0   3      574.50      602.45      9.81 o 
  -2   0   3     3467.69     3769.54     86.02 o 
  -1   0   3      800.24      717.62     12.54 o 
   0   0   3     2498.75     2511.00     55.66 o 
   1   0   3       26.84       27.54      2.76 o 
   2   0   3      812.70      811.43      8.96 o 
   3   0   3      473.84      489.90     26.17 o 
   4   0   3       52.57       33.34     15.39 o 
   5   0   3      969.45      990.06     71.21 o 
   6   0   3        2.35        6.16      5.14 o 
   7   0   3      298.62      283.21     28.44 o 
   8   0   3      691.45      667.40     43.97 o 
   9   0   3      492.74      487.97     37.07 o 
  10   0   3       54.38       48.56     30.83 o 
  11   0   3        1.22        4.79      8.11 o 
 -12   1   3      217.97      240.00     77.86 o 
 -11   1   3      190.39      176.50     13.65 o 
 -10   1   3      113.57      112.35     10.98 o 
  -9   1   3      202.71      210.91     22.47 o 
  -8   1   3      213.68      203.06     17.68 o 
  -7   1   3        2.96        2.43      3.43 o 
  -6   1   3      288.01      307.16     16.95 o 
  -5   1   3     1100.51     1030.08     18.09 o 
  -4   1   3      638.67      586.59     13.46 o 
  -3   1   3        7.56       14.03      5.70 o 
  -2   1   3     2851.68     2663.69     59.75 o 
  -1   1   3      441.19      405.90      7.83 o 
   0   1   3      111.14      108.35      4.78 o 
   1   1   3       72.14       73.00      3.56 o 
   2   1   3     6483.24     6681.73    222.65 o 
   3   1   3     1441.27     1509.04     37.80 o 
   4   1   3       82.28      108.95     16.09 o 
   5   1   3        2.43        7.76      7.33 o 
   6   1   3      407.26      412.89     38.85 o 
   7   1   3        0.65        4.40      7.81 o 
   8   1   3      228.17      191.07     27.58 o 
   9   1   3        0.47        1.37      7.70 o 
  10   1   3        2.87       12.25     12.12 o 
  11   1   3      153.46      177.50     22.03 o 
 -13   2   3       28.34       30.96     55.80 o 
 -12   2   3       14.79       17.46     13.67 o 
 -11   2   3     1162.53     1206.97     72.59 o 
 -10   2   3        2.05        3.28      4.73 o 
  -9   2   3      111.23      109.25     11.11 o 
  -8   2   3       18.87       25.28      7.06 o 
  -7   2   3     1054.12     1025.37     38.31 o 
  -6   2   3        2.94        3.56      2.64 o 
  -5   2   3     5755.36     6370.82    217.73 o 
  -4   2   3      196.77      165.46      7.50 o 
  -3   2   3      121.39      109.39      4.80 o 
  -2   2   3     3830.61     3975.12     68.24 o 
  -1   2   3     3640.07     3813.15     43.93 o 
   0   2   3     2588.25     2551.15     46.94 o 
   1   2   3      162.39      161.00      6.27 o 
   2   2   3      966.06     1008.12     17.33 o 
   3   2   3     1735.65     2007.30    121.56 o 
   4   2   3     2683.63     2762.40     85.59 o 
   5   2   3        3.64        3.26      4.80 o 
   6   2   3      129.61      128.40     17.97 o 
   7   2   3       74.57       68.88     44.54 o 
   8   2   3       13.13        8.97      6.52 o 
   9   2   3      111.59       93.02     28.37 o 
  10   2   3      230.53      220.34     27.16 o 
 -13   3   3       49.44       57.07     90.88 o 
 -12   3   3        0.71        3.91     22.47 o 
 -11   3   3      110.55      116.04     16.11 o 
 -10   3   3       20.16       26.01      6.56 o 
  -9   3   3       55.07       60.28      9.71 o 
  -8   3   3       38.35       34.71      4.33 o 
  -7   3   3       47.67       46.03      4.60 o 
  -6   3   3     2354.15     2621.87     55.63 o 
  -5   3   3      640.23      686.12     35.03 o 
  -4   3   3     5052.68     5488.13     65.63 o 
  -3   3   3       17.87       21.46      5.02 o 
  -2   3   3     1074.15     1046.23     13.84 o 
  -1   3   3      801.59      793.61     10.48 o 
   0   3   3      251.72      234.34      8.34 o 
   1   3   3      166.72      161.83      7.58 o 
   2   3   3      414.79      362.96     17.98 o 
   3   3   3      549.24      589.72     18.31 o 
   4   3   3       47.00       37.82      3.35 o 
   5   3   3      127.10      139.63     25.93 o 
   6   3   3      107.78      107.30     20.87 o 
   7   3   3       82.20       94.35     20.74 o 
   8   3   3      369.28      341.36     33.54 o 
   9   3   3       77.74       80.72     28.16 o 
  10   3   3       26.08       27.53     35.49 o 
 -13   4   3      166.96      159.90     35.23 o 
 -12   4   3      174.22      156.30     18.99 o 
 -11   4   3        3.40        4.47      4.51 o 
 -10   4   3      442.30      442.44     33.03 o 
  -9   4   3      562.05      545.29     17.35 o 
  -8   4   3       16.55       17.14      4.75 o 
  -7   4   3        2.55        2.13      1.73 o 
  -6   4   3      771.10      745.03     20.18 o 
  -5   4   3      528.01      535.75     21.24 o 
  -4   4   3      531.20      574.38     17.06 o 
  -3   4   3       74.49       66.79      4.84 o 
  -2   4   3      176.57      173.72      7.96 o 
  -1   4   3     7562.43     8162.96    130.25 o 
   0   4   3       89.21       74.40      4.70 o 
   1   4   3        2.79        2.66      1.41 o 
   2   4   3      874.89      893.59     15.52 o 
   3   4   3     1141.18     1241.40     28.49 o 
   4   4   3        7.89        7.17      4.96 o 
   5   4   3       60.38       61.41      8.91 o 
   6   4   3       88.99       64.52     38.68 o 
   7   4   3       16.54       20.46     14.92 o 
   8   4   3        4.27       10.58      9.47 o 
   9   4   3       70.97       75.28     21.11 o 
  10   4   3       48.81       27.28     29.99 o 
 -13   5   3       51.07       28.19     64.48 o 
 -12   5   3      220.57      210.22     23.88 o 
 -11   5   3       12.38       21.73     17.29 o 
 -10   5   3      402.93      416.80     37.72 o 
  -9   5   3      321.23      324.71     40.11 o 
  -8   5   3       65.99       57.99      4.04 o 
  -7   5   3      146.29      137.70      8.49 o 
  -6   5   3      175.36      172.67     13.73 o 
  -5   5   3     1311.60     1195.77     26.44 o 
  -4   5   3      173.52      172.26     10.34 o 
  -3   5   3      177.38      159.19      9.75 o 
  -2   5   3      470.12      481.77     20.05 o 
  -1   5   3      808.46      765.46     16.18 o 
   0   5   3      382.24      371.83     15.98 o 
   1   5   3       55.48       51.05      5.80 o 
   2   5   3      648.47      665.05     23.02 o 
   3   5   3      133.95      127.12     11.27 o 
   4   5   3      407.27      393.87     24.55 o 
   5   5   3       20.03       19.29      3.59 o 
   6   5   3      115.90      108.85     17.61 o 
   7   5   3       30.62       46.38     38.52 o 
   8   5   3      139.99      120.07     17.08 o 
   9   5   3      103.95      109.99     17.87 o 
 -13   6   3       60.23       38.24     75.88 o 
 -12   6   3       21.78       21.10     18.06 o 
 -11   6   3       95.44       71.42     25.53 o 
 -10   6   3       46.57       48.02     24.97 o 
  -9   6   3       15.62       13.58     11.55 o 
  -8   6   3      116.84      113.27      4.19 o 
  -7   6   3      609.19      601.03     16.90 o 
  -6   6   3       58.19       67.68      5.36 o 
  -5   6   3      208.61      206.77     17.02 o 
  -4   6   3      443.44      493.40     22.28 o 
  -3   6   3      605.94      601.48     15.06 o 
  -2   6   3      205.83      218.64     12.15 o 
  -1   6   3      429.31      416.15     22.55 o 
   0   6   3      173.49      172.14     15.96 o 
   1   6   3        0.34        1.51      3.06 o 
   2   6   3       92.53       93.90      9.12 o 
   3   6   3        0.04        2.36      2.55 o 
   4   6   3      229.84      236.53     21.55 o 
   5   6   3      154.28      145.40      8.65 o 
   6   6   3        0.18        2.32     10.35 o 
   7   6   3       34.44       26.38     22.19 o 
   8   6   3       12.62        8.56      9.92 o 
   9   6   3        4.35        1.56      7.69 o 
 -12   7   3      313.78      306.25     31.84 o 
 -11   7   3        1.11        3.99      7.43 o 
 -10   7   3       92.81       84.66     20.09 o 
  -9   7   3        6.99        1.70      5.47 o 
  -8   7   3        0.27        2.86      4.29 o 
  -7   7   3      374.52      363.10     25.69 o 
  -6   7   3       28.93       23.89      2.84 o 
  -5   7   3      338.44      330.27     17.01 o 
  -4   7   3      513.08      544.31     17.47 o 
  -3   7   3      175.70      169.74     16.70 o 
  -2   7   3      158.51      164.42     15.44 o 
  -1   7   3     1207.31     1171.77     36.15 o 
   0   7   3      139.16      132.72     13.67 o 
   1   7   3     1396.12     1454.33     34.70 o 
   2   7   3       11.15       13.92      9.90 o 
   3   7   3      615.68      594.89     41.87 o 
   4   7   3     1881.68     1979.59     71.67 o 
   5   7   3        1.98        4.33      7.25 o 
   6   7   3      177.57      186.63     30.86 o 
   7   7   3       76.54       74.48     18.45 o 
   8   7   3       17.29       26.37     32.25 o 
 -12   8   3        2.31        3.37     13.94 o 
 -11   8   3       24.65       33.11     23.10 o 
 -10   8   3       15.70       12.35     11.32 o 
  -9   8   3      807.68      687.46     52.51 o 
  -8   8   3       11.53        6.13      7.13 o 
  -7   8   3       49.65       49.26      3.35 o 
  -6   8   3      262.93      271.72     17.58 o 
  -5   8   3        0.07        0.44      2.79 o 
  -4   8   3        8.51        8.30      4.69 o 
  -3   8   3       59.59       52.23      7.48 o 
  -2   8   3        7.55        9.20      5.25 o 
  -1   8   3        4.77        8.73      5.42 o 
   0   8   3      500.45      505.03     17.63 o 
   1   8   3      413.51      426.49     32.27 o 
   2   8   3      419.56      444.13     28.24 o 
   3   8   3        0.69       -0.68      4.79 o 
   4   8   3       23.76       15.66     10.41 o 
   5   8   3        0.01        4.61      8.67 o 
   6   8   3      181.20      212.50     31.84 o 
   7   8   3       49.85       49.15     46.53 o 
 -12   9   3       59.87       56.56     18.97 o 
 -11   9   3       30.85       23.53     25.24 o 
 -10   9   3      131.87      111.84     23.80 o 
  -9   9   3      124.61      111.50     18.45 o 
  -8   9   3      197.60      187.85     24.18 o 
  -7   9   3      369.25      328.89     29.21 o 
  -6   9   3      186.29      177.70     16.46 o 
  -5   9   3       15.16       14.58      7.42 o 
  -4   9   3     1918.82     2002.38     37.39 o 
  -3   9   3      368.62      374.76     29.44 o 
  -2   9   3      151.29      140.40     13.22 o 
  -1   9   3      234.52      223.13     20.52 o 
   0   9   3      131.10      133.11     13.45 o 
   1   9   3      523.59      551.91     20.76 o 
   2   9   3      135.24      134.54     11.35 o 
   3   9   3       48.40       58.24      8.71 o 
   4   9   3        5.26       10.28      8.92 o 
   5   9   3      172.44      160.28     26.05 o 
   6   9   3        3.21        2.68      9.52 o 
 -12  10   3       34.85       20.41     27.64 o 
 -11  10   3        1.08        1.95      6.42 o 
 -10  10   3       98.07       80.84     17.32 o 
  -9  10   3        0.50        1.75      4.76 o 
  -8  10   3       20.17       20.13     13.14 o 
  -7  10   3      614.58      650.59     36.34 o 
  -6  10   3      998.09      915.34     36.22 o 
  -5  10   3        4.33        8.00      4.88 o 
  -4  10   3       37.49       42.84     10.56 o 
  -3  10   3      202.62      196.20     20.30 o 
  -2  10   3       28.42       26.89      7.28 o 
  -1  10   3      210.70      208.39     21.44 o 
   0  10   3       17.84       22.35     10.28 o 
   1  10   3      116.63      120.12     12.17 o 
   2  10   3      115.97      117.37     11.42 o 
   3  10   3       21.51       24.74     19.44 o 
   4  10   3       43.20       38.60     35.87 o 
   5  10   3       50.94       46.28     16.01 o 
   6  10   3       71.42       78.05     17.14 o 
 -11  11   3        2.19        3.25      8.01 o 
 -10  11   3       21.08       18.96     13.37 o 
  -9  11   3        0.00       -0.17      6.06 o 
  -8  11   3       70.91       76.03     13.45 o 
  -7  11   3        3.60        2.50      5.42 o 
  -6  11   3      305.25      286.27     22.36 o 
  -5  11   3       84.73       72.12     11.32 o 
  -4  11   3      367.49      356.07     29.91 o 
  -3  11   3       16.69       25.24     14.66 o 
  -2  11   3      168.44      164.08     17.38 o 
  -1  11   3      439.85      451.23     21.75 o 
   0  11   3       23.78       22.94     12.51 o 
   1  11   3       63.94       64.85     13.28 o 
   2  11   3       38.04       29.20     22.53 o 
   3  11   3        1.83        3.75      8.19 o 
   4  11   3       14.87       10.99     12.53 o 
   5  11   3        6.30        4.40      5.26 o 
 -10  12   3        1.18        2.82      5.36 o 
  -9  12   3       15.71       11.87     12.58 o 
  -8  12   3       60.40       51.91     42.89 o 
  -7  12   3       73.23       81.01     14.34 o 
  -6  12   3      858.84      866.05     81.70 o 
  -5  12   3      148.71      144.44     12.07 o 
  -4  12   3        0.54        2.22      4.14 o 
  -3  12   3        2.72        3.70      3.05 o 
  -2  12   3       55.06       42.88     20.64 o 
  -1  12   3      499.87      498.86     42.45 o 
   0  12   3        0.27        2.02      4.29 o 
   1  12   3       76.03       77.25      9.81 o 
   2  12   3        8.70        8.46      7.42 o 
   3  12   3      151.35      153.22     22.28 o 
  -9  13   3      246.30      233.79     30.56 o 
  -8  13   3      316.87      322.71     31.86 o 
  -7  13   3       83.43       94.96     16.26 o 
  -6  13   3      153.28      132.63     13.95 o 
  -5  13   3       26.33       31.49     19.11 o 
  -4  13   3        0.00        0.29      7.23 o 
  -3  13   3      147.65      144.98     14.38 o 
  -2  13   3        0.29        1.01      5.20 o 
  -1  13   3        9.85        7.92      5.80 o 
   0  13   3      118.49      121.39     12.85 o 
   1  13   3        4.56        2.40      3.80 o 
   2  13   3       14.18       16.46     29.32 o 
  -8  14   3        3.88        4.33      7.89 o 
  -7  14   3        7.60        2.98      4.71 o 
  -6  14   3        1.68        1.74      4.24 o 
  -5  14   3      148.56      144.71     30.17 o 
  -4  14   3      168.66      149.60     14.50 o 
  -3  14   3      150.72      153.19     12.27 o 
  -2  14   3        2.97        2.44      4.30 o 
  -1  14   3       13.18       11.56     13.09 o 
   0  14   3       35.59       17.51     14.65 o 
  -6  15   3      121.29      123.61     25.51 o 
  -5  15   3        0.02        1.91      6.37 o 
  -4  15   3      138.14      144.00     28.46 o 
  -3  15   3      177.12      186.82     29.55 o 
  -2  15   3      101.05       82.00     18.56 o 
  -1 -15   4        5.33        6.85      8.74 o 
   0 -15   4       13.75       14.83     16.89 o 
   1 -15   4        1.16        1.33      5.19 o 
   2 -15   4       92.10       76.30     22.48 o 
   3 -15   4        9.56       10.36     18.58 o 
   4 -15   4       30.90       14.50     38.06 o 
   5 -15   4       22.09       21.10     29.34 o 
   6 -15   4        1.39       -2.37     13.50 o 
   7 -15   4       27.15       22.97     37.47 o 
  -3 -14   4       12.10       11.77     15.13 o 
  -2 -14   4        0.85        1.91      5.18 o 
  -1 -14   4        9.05       13.04     11.79 o 
   0 -14   4       39.79       34.02     32.22 o 
   1 -14   4        9.91        7.85      8.17 o 
   2 -14   4        0.92        1.96      6.18 o 
   3 -14   4       87.78       89.78     14.39 o 
   4 -14   4        5.78        4.45     10.26 o 
   5 -14   4      354.40      430.72     49.12 o 
   6 -14   4       38.88       35.95     42.88 o 
   7 -14   4      140.92      131.68     22.05 o 
   8 -14   4        6.62        5.99     10.99 o 
  -4 -13   4       94.07      101.59     18.43 o 
  -3 -13   4        1.42        2.62      7.99 o 
  -2 -13   4        1.32        3.22      5.92 o 
  -1 -13   4        0.67        2.22      5.02 o 
   0 -13   4       58.96       51.95     17.32 o 
   1 -13   4       86.21       77.22     14.70 o 
   2 -13   4      468.67      502.49     41.14 o 
   3 -13   4      403.32      373.96     27.56 o 
   5 -13   4      151.71      168.72     36.49 o 
   6 -13   4      102.86      105.05     23.20 o 
   7 -13   4      133.62      137.91     23.57 o 
   8 -13   4      194.74      159.34     27.17 o 
   9 -13   4        6.75        2.23      8.84 o 
  -5 -12   4       43.94       51.37     14.12 o 
  -4 -12   4       17.77       15.91     19.48 o 
  -3 -12   4      320.70      386.00     38.79 o 
  -2 -12   4      168.22      155.15     23.63 o 
  -1 -12   4       51.08       46.84     27.54 o 
   0 -12   4      172.38      178.86     19.88 o 
   1 -12   4        0.70        1.07      6.31 o 
   2 -12   4       47.80       35.38     25.96 o 
   3 -12   4      767.15      772.14     37.64 o 
   4 -12   4      258.34      260.51     22.71 o 
   5 -12   4      975.99     1051.15    106.88 o 
   6 -12   4        4.60        3.43      3.88 o 
   7 -12   4      419.70      386.53     42.80 o 
   8 -12   4       22.06       27.48     29.44 o 
   9 -12   4       49.48       31.20     32.02 o 
  10 -12   4      127.82      128.27     15.44 o 
  -6 -11   4        9.01        9.11     11.16 o 
  -5 -11   4       47.53       42.45     30.51 o 
  -4 -11   4       33.31       40.24     30.82 o 
  -3 -11   4      106.24      128.68     14.95 o 
  -2 -11   4       38.96       47.34     21.77 o 
  -1 -11   4       38.86       37.27     18.99 o 
   0 -11   4        3.53        5.26      6.28 o 
   1 -11   4      654.07      680.53     27.23 o 
   2 -11   4      159.24      145.83     14.14 o 
   3 -11   4      101.94      112.76      8.90 o 
   4 -11   4     3199.62     3328.94     41.71 o 
   5 -11   4      233.68      220.80     24.86 o 
   6 -11   4      141.19      132.60     13.83 o 
   7 -11   4        7.67        9.44      5.83 o 
   8 -11   4       19.83        9.74     11.55 o 
   9 -11   4        0.13        3.49     11.06 o 
  10 -11   4       64.31       73.79     13.40 o 
  -7 -10   4      441.41      499.84     67.60 o 
  -6 -10   4        4.17        6.17      7.44 o 
  -5 -10   4      229.42      256.11     32.94 o 
  -4 -10   4        0.23        2.63      5.36 o 
  -3 -10   4      127.02      139.01     14.81 o 
  -2 -10   4      182.19      155.60     14.94 o 
  -1 -10   4        1.38        0.85      1.08 o 
   0 -10   4       10.40       12.25      6.96 o 
   1 -10   4       48.33       55.01      4.13 o 
   2 -10   4      927.48      967.97     26.20 o 
   3 -10   4      762.93      676.47     28.12 o 
   4 -10   4     1789.34     1892.91     30.84 o 
   5 -10   4     2197.36     2155.49     42.00 o 
   6 -10   4       41.54       32.96     14.86 o 
   7 -10   4      338.27      318.84     27.27 o 
   8 -10   4      147.05      139.57     24.68 o 
   9 -10   4       68.86       77.51     13.52 o 
  10 -10   4       90.84       90.79     18.09 o 
  -8  -9   4      164.83      179.71     37.62 o 
  -7  -9   4        1.20        3.34      5.39 o 
  -6  -9   4        0.97        4.58      3.86 o 
  -5  -9   4        6.07        8.51      6.15 o 
  -4  -9   4       43.55       45.94      8.33 o 
  -3  -9   4       11.80        9.80      6.20 o 
  -2  -9   4      111.36       99.91      5.09 o 
  -1  -9   4      598.19      570.87     14.36 o 
   0  -9   4     1193.04     1220.54     38.57 o 
   1  -9   4     1630.62     1680.86     34.06 o 
   2  -9   4      267.58      262.19     16.11 o 
   3  -9   4      118.62      108.19      5.14 o 
   4  -9   4     2631.91     2474.71    109.94 o 
   5  -9   4      121.45      113.75      6.63 o 
   6  -9   4      495.24      485.83     22.79 o 
   7  -9   4      271.80      272.84     30.58 o 
   8  -9   4       90.16       84.94     13.28 o 
   9  -9   4      142.65      137.66     16.45 o 
  10  -9   4      243.55      258.17     25.61 o 
  11  -9   4        0.44        1.75     11.24 o 
  -9  -8   4       12.10        7.14     10.46 o 
  -8  -8   4       53.66       38.81     27.29 o 
  -7  -8   4      170.82      201.02     24.51 o 
  -6  -8   4      926.04     1001.90     73.51 o 
  -5  -8   4       22.70       26.38      8.22 o 
  -4  -8   4      343.13      347.05     22.30 o 
  -3  -8   4       74.74       66.93      5.68 o 
  -2  -8   4       78.18       79.04      4.96 o 
  -1  -8   4      114.94      113.11      4.30 o 
   0  -8   4      538.69      512.39     39.82 o 
   1  -8   4       95.35       92.01      7.87 o 
   2  -8   4        0.30        1.76      3.10 o 
   3  -8   4      725.85      700.40     16.70 o 
   4  -8   4      473.26      460.01     17.90 o 
   5  -8   4      717.45      687.30     11.29 o 
   6  -8   4      104.07       91.54     12.41 o 
   7  -8   4     1197.19     1211.63     60.00 o 
   8  -8   4      178.85      188.29     18.82 o 
   9  -8   4       22.01       20.26     19.82 o 
  10  -8   4        0.05        1.14      3.33 o 
  11  -8   4       66.02       48.38     91.38 o 
  -9  -7   4       40.95       51.92     20.65 o 
  -8  -7   4      448.82      525.27     50.76 o 
  -7  -7   4        5.06        7.60      4.82 o 
  -6  -7   4       31.52       29.40     15.72 o 
  -5  -7   4     1936.58     1980.20     37.73 o 
  -4  -7   4       49.10       47.47      9.08 o 
  -3  -7   4      259.35      241.92     11.56 o 
  -2  -7   4       18.87       15.41      2.22 o 
  -1  -7   4      430.59      440.13     23.01 o 
   0  -7   4      185.35      188.14     21.82 o 
   1  -7   4      240.38      233.58     11.44 o 
   2  -7   4      192.27      180.65     11.78 o 
   3  -7   4     1191.90     1205.05     32.91 o 
   4  -7   4      755.15      722.29     38.68 o 
   5  -7   4       14.68       17.96      2.53 o 
   6  -7   4        8.15        8.73      6.88 o 
   7  -7   4      882.67      923.19     29.32 o 
   8  -7   4       13.13       15.29     10.85 o 
   9  -7   4       97.33       78.02     12.80 o 
  10  -7   4        3.05        7.95      9.40 o 
  11  -7   4        6.52        8.91     13.86 o 
 -10  -6   4       11.18       11.31     18.70 o 
  -9  -6   4        5.41        5.68      6.66 o 
  -8  -6   4        7.33       11.80     10.90 o 
  -7  -6   4        0.90        2.48      4.61 o 
  -6  -6   4        0.73        2.00      3.86 o 
  -5  -6   4     1625.46     1655.43     36.15 o 
  -4  -6   4     1181.47     1150.59     33.13 o 
  -3  -6   4      309.84      311.29     17.01 o 
  -2  -6   4       34.42       37.11      3.51 o 
  -1  -6   4     2276.17     2255.91     82.73 o 
   0  -6   4      224.79      204.79     17.44 o 
   1  -6   4     2263.58     2413.01     30.17 o 
   2  -6   4      734.45      712.91     10.18 o 
   3  -6   4      241.64      232.22     10.64 o 
   4  -6   4        0.01        1.90      1.40 o 
   5  -6   4      312.51      315.59     16.75 o 
   6  -6   4      625.67      616.42     11.12 o 
   7  -6   4     1984.86     2032.77     33.38 o 
   8  -6   4      392.31      392.69     33.00 o 
   9  -6   4      119.76      116.34     12.05 o 
  10  -6   4       35.64       23.10     50.23 o 
  11  -6   4       45.57       48.27     79.50 o 
 -11  -5   4       27.51       21.17     31.22 o 
 -10  -5   4       33.42       25.26     30.79 o 
  -9  -5   4        9.92       12.78      9.07 o 
  -8  -5   4        3.06        1.90      4.73 o 
  -7  -5   4      680.25      693.46     39.73 o 
  -6  -5   4        6.03        8.19      4.68 o 
  -5  -5   4      128.89      133.51     12.16 o 
  -4  -5   4        0.36        1.08      1.35 o 
  -3  -5   4       19.09       17.16      6.99 o 
  -2  -5   4       20.86       18.08      3.71 o 
  -1  -5   4     1885.29     1898.15     41.87 o 
   0  -5   4     1125.84     1085.49     43.73 o 
   1  -5   4     1098.07     1093.25     16.47 o 
   2  -5   4       95.66       89.18      5.32 o 
   3  -5   4      897.18      891.65     12.57 o 
   4  -5   4      623.50      648.62     16.96 o 
   5  -5   4       43.75       51.12      4.60 o 
   6  -5   4      233.55      241.78     16.07 o 
   7  -5   4      451.32      415.04     24.52 o 
   8  -5   4      495.96      529.74     32.14 o 
   9  -5   4      177.70      168.41     30.42 o 
  10  -5   4       39.02       38.91     43.51 o 
  11  -5   4       44.43       37.06     50.64 o 
 -11  -4   4       56.34       45.05     52.03 o 
 -10  -4   4       41.63       27.72     22.83 o 
  -9  -4   4      199.81      212.56     20.54 o 
  -8  -4   4        9.23        7.35      5.86 o 
  -7  -4   4      213.41      234.94     22.47 o 
  -6  -4   4      988.26      988.77     30.04 o 
  -5  -4   4      676.62      667.80     25.38 o 
  -4  -4   4     1063.50     1122.03     26.68 o 
  -3  -4   4     1867.15     1927.00     24.83 o 
  -2  -4   4     7899.38     9147.19    186.87 o 
  -1  -4   4    12369.73    13104.32    285.07 o 
   0  -4   4     2718.67     2925.40    100.52 o 
   1  -4   4     5204.58     5677.00    130.52 o 
   2  -4   4     1970.10     2059.96     57.63 o 
   3  -4   4      693.72      665.86     10.52 o 
   4  -4   4        0.00        0.89      1.74 o 
   5  -4   4      433.75      392.81     17.29 o 
   6  -4   4       25.84       25.68      3.77 o 
   7  -4   4        5.60        6.88      4.43 o 
   8  -4   4      200.97      181.54     18.79 o 
   9  -4   4     1702.12     1713.21     83.85 o 
  10  -4   4      162.52      178.04     34.54 o 
  11  -4   4       81.28       69.12     94.63 o 
 -11  -3   4       71.28       63.54     23.23 o 
 -10  -3   4        1.93        1.88      4.92 o 
  -9  -3   4      329.10      320.73     22.85 o 
  -8  -3   4      269.83      255.76     26.19 o 
  -7  -3   4      735.30      785.58     27.13 o 
  -6  -3   4       92.26       95.38      9.51 o 
  -5  -3   4      170.92      185.73     17.39 o 
  -4  -3   4      244.07      227.32     11.71 o 
  -3  -3   4       65.24       55.72      4.78 o 
  -2  -3   4     5777.68     6407.08    188.99 o 
  -1  -3   4     1727.59     1632.80     53.30 o 
   0  -3   4      542.22      559.88     11.05 o 
   1  -3   4     5367.58     5776.03     61.79 o 
   2  -3   4       89.36       92.14      5.40 o 
   3  -3   4      256.67      237.88      8.00 o 
   4  -3   4     1338.43     1353.53     37.86 o 
   5  -3   4       19.61       23.80      3.57 o 
   6  -3   4       53.25       52.94      3.94 o 
   7  -3   4        1.42        0.89      1.72 o 
   8  -3   4      108.72       93.49      7.18 o 
   9  -3   4       47.50       41.80     10.76 o 
  10  -3   4        1.21        2.21     10.05 o 
  11  -3   4      142.59      205.94     41.86 o 
 -12  -2   4        0.40        3.85      9.51 o 
 -11  -2   4       97.88      115.61     16.66 o 
 -10  -2   4      883.02      882.65     68.97 o 
  -9  -2   4      467.80      436.57     36.53 o 
  -8  -2   4      213.94      195.68     20.90 o 
  -7  -2   4      109.77      102.01     13.02 o 
  -6  -2   4      274.29      273.07     18.16 o 
  -5  -2   4       29.71       35.38      6.46 o 
  -4  -2   4      962.83     1043.16     25.70 o 
  -3  -2   4      714.83      751.40     11.66 o 
  -2  -2   4       23.19       20.82      2.22 o 
  -1  -2   4     7236.63     7410.31    116.77 o 
   0  -2   4      267.83      239.55      8.14 o 
   1  -2   4      351.79      328.30     10.98 o 
   2  -2   4       87.12       96.97      5.40 o 
   3  -2   4      805.65      814.19     12.40 o 
   4  -2   4      565.59      609.57     10.81 o 
   5  -2   4       16.70       18.02      2.60 o 
   6  -2   4       17.96       18.05      5.92 o 
   7  -2   4       54.79       53.04      3.55 o 
   8  -2   4      573.99      563.08     35.74 o 
   9  -2   4       78.66       80.47     15.29 o 
  10  -2   4       24.01       30.19     44.15 o 
  11  -2   4       16.11       11.94     25.74 o 
 -12  -1   4        0.12        0.22      4.15 o 
 -11  -1   4       37.23       30.20     34.54 o 
 -10  -1   4        4.04        3.20      5.64 o 
  -9  -1   4     1411.44     1420.12     59.66 o 
  -8  -1   4      635.55      623.92     25.33 o 
  -7  -1   4        0.82        2.59      3.92 o 
  -6  -1   4     2208.94     2334.74     65.74 o 
  -5  -1   4      363.80      359.50     19.27 o 
  -4  -1   4      642.99      587.41     11.12 o 
  -3  -1   4       35.28       27.13      2.80 o 
  -2  -1   4       99.58       89.29      4.07 o 
  -1  -1   4     1721.16     1512.19     32.68 o 
   0  -1   4    17532.00    18460.76    708.36 o 
   1  -1   4      570.12      511.43      8.78 o 
   2  -1   4     4712.01     4984.93     48.59 o 
   3  -1   4     7465.14     8443.61    135.92 o 
   4  -1   4      311.19      323.64     12.24 o 
   5  -1   4       48.64       43.60      1.85 o 
   6  -1   4      209.92      225.20     22.54 o 
   7  -1   4        0.00        5.93      8.93 o 
   8  -1   4      172.59      176.89     24.83 o 
   9  -1   4        4.66       10.17     10.77 o 
  10  -1   4      248.29      248.28     25.21 o 
  11  -1   4       72.50       81.04    101.02 o 
 -12   0   4       56.75       41.90     51.48 o 
 -11   0   4       33.53       24.08     19.49 o 
 -10   0   4        0.44        2.62      5.14 o 
  -9   0   4      837.01      807.56     35.00 o 
  -8   0   4       72.51       76.31     12.95 o 
  -7   0   4       11.56        9.44      6.16 o 
  -6   0   4       31.70       37.54      6.67 o 
  -5   0   4      511.80      503.45     20.60 o 
  -4   0   4     3788.23     4039.17     84.41 o 
  -3   0   4      154.06      149.04      5.98 o 
  -2   0   4     5030.43     5106.42     64.02 o 
  -1   0   4        0.40        2.30      1.24 o 
   0   0   4      865.30      756.22      9.68 o 
   1   0   4     1233.19     1206.67     20.73 o 
   2   0   4      748.52      762.39      8.46 o 
   3   0   4      400.92      453.97     23.68 o 
   4   0   4     2013.88     2309.03     72.97 o 
   5   0   4        0.76        1.92      5.09 o 
   6   0   4       68.64       70.89     15.58 o 
   7   0   4        1.15        4.78      7.67 o 
   8   0   4      338.46      376.35     43.91 o 
   9   0   4      111.84       91.04     18.49 o 
  10   0   4      169.99      198.45     27.08 o 
  11   0   4       29.59       26.38     48.31 o 
 -12   1   4      162.36      171.30     36.62 o 
 -11   1   4      289.27      279.05     29.15 o 
 -10   1   4       51.43       62.48     11.45 o 
  -9   1   4      289.79      266.84     26.48 o 
  -8   1   4      452.22      431.16     31.91 o 
  -7   1   4      247.98      262.49     26.85 o 
  -6   1   4      921.63      919.88     23.99 o 
  -5   1   4      812.09      795.13     29.14 o 
  -4   1   4      728.36      645.48      8.92 o 
  -3   1   4     1397.61     1328.24     31.23 o 
  -2   1   4        0.09        1.35      1.75 o 
  -1   1   4     6279.26     6572.63    106.30 o 
   0   1   4      922.34      765.14     12.16 o 
   1   1   4      180.98      180.93      7.59 o 
   2   1   4     1327.46     1469.74     11.93 o 
   3   1   4       27.69       30.66     21.44 o 
   4   1   4     4404.74     4656.80    166.01 o 
   5   1   4        7.70        8.43      6.62 o 
   6   1   4      124.70      116.59     16.64 o 
   7   1   4      744.31      710.47     32.44 o 
   8   1   4        7.08       13.22      9.66 o 
   9   1   4      114.96      125.62     19.21 o 
  10   1   4        0.12        2.92      8.10 o 
 -13   2   4        0.35        2.41     10.92 o 
 -12   2   4        4.07        2.93      9.47 o 
 -11   2   4      220.92      210.47     23.92 o 
 -10   2   4       77.38       93.43     11.33 o 
  -9   2   4      132.57      124.26     15.74 o 
  -8   2   4      194.43      197.75     21.89 o 
  -7   2   4       14.80       13.48      6.82 o 
  -6   2   4     1371.22     1319.20     29.47 o 
  -5   2   4       50.98       61.96      5.58 o 
  -4   2   4      141.35      125.39      8.16 o 
  -3   2   4      550.17      556.58     12.03 o 
  -2   2   4      312.31      303.12     10.49 o 
  -1   2   4      312.06      273.26     12.10 o 
   0   2   4     3352.67     3256.74    128.39 o 
   1   2   4       80.77       84.21      4.96 o 
   2   2   4      656.09      711.58     20.32 o 
   3   2   4      183.92      183.24     17.65 o 
   4   2   4      600.70      593.18     31.81 o 
   5   2   4      804.32      800.68     54.62 o 
   6   2   4       73.88       78.10     16.43 o 
   7   2   4       35.14       18.83     13.32 o 
   8   2   4      124.28      125.70     18.42 o 
   9   2   4      136.20      105.90     59.62 o 
  10   2   4      143.05      157.85     30.99 o 
 -13   3   4       19.71       14.94     26.05 o 
 -12   3   4       16.48       10.63     12.20 o 
 -11   3   4      253.04      228.05     32.31 o 
 -10   3   4      249.60      223.91     21.91 o 
  -9   3   4        1.21        1.90      2.81 o 
  -8   3   4      325.28      296.19     19.38 o 
  -7   3   4       25.00       23.58      4.56 o 
  -6   3   4     5657.82     6336.34    192.81 o 
  -5   3   4      871.90      950.69     43.05 o 
  -4   3   4      158.00      159.95     10.61 o 
  -3   3   4      575.94      552.89      8.66 o 
  -2   3   4      300.23      309.05      6.63 o 
  -1   3   4      179.77      155.67      8.13 o 
   0   3   4      107.14      123.05      6.86 o 
   1   3   4       34.47       31.64      3.19 o 
   2   3   4        1.98        2.90      2.13 o 
   3   3   4     1191.80     1245.33     28.75 o 
   4   3   4        7.06       18.16     13.83 o 
   5   3   4       49.73       59.78     58.11 o 
   6   3   4       40.01       43.51     27.19 o 
   7   3   4       79.84       96.23     47.65 o 
   8   3   4       30.01       42.54     33.58 o 
   9   3   4        5.54       10.30      9.19 o 
  10   3   4        7.51       15.13     18.24 o 
 -13   4   4      202.61      198.87     38.39 o 
 -12   4   4       97.93       98.42     15.96 o 
 -11   4   4      142.04      169.55     26.32 o 
 -10   4   4       48.65       45.42     23.93 o 
  -9   4   4      532.32      524.44     42.02 o 
  -8   4   4      503.80      511.31     21.35 o 
  -7   4   4      197.83      214.23     11.71 o 
  -6   4   4       82.21       85.91      8.15 o 
  -5   4   4      837.21      837.57     15.39 o 
  -4   4   4       19.61       27.46      6.05 o 
  -3   4   4      862.61      861.39     16.01 o 
  -2   4   4     5258.80     5630.98    131.42 o 
  -1   4   4      218.54      221.20      8.94 o 
   0   4   4     3955.89     4397.96    126.79 o 
   1   4   4       63.49       57.41      4.96 o 
   2   4   4      220.74      230.33     13.50 o 
   3   4   4       41.58       39.16      4.20 o 
   4   4   4      337.66      332.63     24.31 o 
   5   4   4      146.08      145.86     20.84 o 
   6   4   4      840.36      718.72     42.45 o 
   7   4   4      453.92      493.51     38.85 o 
   8   4   4       13.68       12.88     14.17 o 
   9   4   4       52.01       60.39     24.58 o 
 -13   5   4      227.73      226.21     38.62 o 
 -12   5   4       22.81       17.97     18.03 o 
 -11   5   4       27.32       31.28     24.21 o 
 -10   5   4      306.51      291.27     29.77 o 
  -9   5   4       13.61        8.04      5.62 o 
  -8   5   4        4.16       15.32      3.67 o 
  -7   5   4       60.22       59.83      4.71 o 
  -6   5   4       14.97       15.21      7.97 o 
  -5   5   4     1427.01     1457.79     44.51 o 
  -4   5   4     2803.68     2892.13    100.53 o 
  -3   5   4       45.44       42.72      4.68 o 
  -2   5   4      836.60      841.77     28.49 o 
  -1   5   4     2470.02     2368.27     35.75 o 
   0   5   4       51.16       40.79      4.15 o 
   1   5   4      529.68      514.65     22.42 o 
   2   5   4       12.69       15.70      9.75 o 
   3   5   4       38.10       34.11      4.12 o 
   4   5   4       90.96       78.34      5.05 o 
   5   5   4     1578.19     1511.40     46.38 o 
   6   5   4      112.25      118.63     16.28 o 
   7   5   4        2.87        8.36     11.57 o 
   8   5   4       21.38       18.26     19.77 o 
   9   5   4       17.17       16.30     20.76 o 
 -13   6   4      127.36      174.31     21.15 o 
 -12   6   4       30.19       36.33     30.07 o 
 -11   6   4        0.06        3.56      7.47 o 
 -10   6   4      412.30      400.35     36.94 o 
  -9   6   4      629.16      635.85     59.66 o 
  -8   6   4       62.80       54.43      4.58 o 
  -7   6   4       84.35       76.31      4.85 o 
  -6   6   4      736.22      730.86     22.06 o 
  -5   6   4       60.14       67.25      7.16 o 
  -4   6   4       18.32       15.39      7.46 o 
  -3   6   4      114.26       97.82     10.32 o 
  -2   6   4      291.92      280.60     16.72 o 
  -1   6   4       27.98       30.63      6.92 o 
   0   6   4       74.21       74.25      6.97 o 
   1   6   4        4.87        6.90      5.15 o 
   2   6   4      223.17      222.49     13.40 o 
   3   6   4      312.13      308.57     18.54 o 
   4   6   4      112.77      108.70      8.71 o 
   5   6   4        0.07        0.62      8.70 o 
   6   6   4      195.61      199.60     26.18 o 
   7   6   4       30.00       29.74     25.61 o 
   8   6   4       49.72       48.80     43.10 o 
 -12   7   4        0.83        1.29      6.58 o 
 -11   7   4      236.65      257.85     30.24 o 
 -10   7   4      217.83      222.96     26.26 o 
  -9   7   4       33.64       27.66     17.52 o 
  -8   7   4       64.06       44.19      9.79 o 
  -7   7   4        9.59        9.81      5.06 o 
  -6   7   4      276.10      257.39     14.43 o 
  -5   7   4      959.02      948.28     60.04 o 
  -4   7   4      967.85      937.25     30.96 o 
  -3   7   4        8.39       14.77      8.11 o 
  -2   7   4     1484.86     1539.69     45.70 o 
  -1   7   4      156.21      181.18     17.80 o 
   0   7   4      103.69       97.73      7.95 o 
   1   7   4      214.49      205.37     15.42 o 
   2   7   4      316.94      301.14     20.13 o 
   3   7   4      241.56      211.78     22.19 o 
   4   7   4      756.70      816.11     44.08 o 
   5   7   4       98.78      107.46     16.30 o 
   6   7   4       25.83       19.67     15.00 o 
   7   7   4       66.49       72.24     20.07 o 
   8   7   4       81.13       92.65     21.56 o 
 -12   8   4      177.91      225.42     35.64 o 
 -11   8   4      114.26      113.21     17.62 o 
 -10   8   4       14.51        8.03      8.14 o 
  -9   8   4      179.97      153.27     16.12 o 
  -8   8   4      275.54      217.35     26.75 o 
  -7   8   4       88.62       97.01      9.18 o 
  -6   8   4       31.53       30.20     10.72 o 
  -5   8   4      137.88      144.14     13.47 o 
  -4   8   4      109.89      104.12      9.49 o 
  -3   8   4       93.93       89.33      8.60 o 
  -2   8   4      962.58      924.84     26.90 o 
  -1   8   4      151.35      153.71     12.99 o 
   0   8   4     1445.88     1433.50     52.69 o 
   1   8   4       54.41       61.80     10.03 o 
   2   8   4       33.87       33.88      7.55 o 
   3   8   4       81.38       71.91      8.85 o 
   4   8   4       66.17       74.03     37.33 o 
   5   8   4       80.81      102.81     21.94 o 
   6   8   4       15.78       22.02     27.78 o 
   7   8   4       17.94       19.78     20.43 o 
 -12   9   4       73.92       74.14     16.52 o 
 -11   9   4       22.92       14.96     15.81 o 
 -10   9   4        3.36        4.02      8.93 o 
  -9   9   4       32.62       24.62     14.80 o 
  -8   9   4      239.95      261.84     32.06 o 
  -7   9   4     1161.64     1198.24     85.83 o 
  -6   9   4      207.08      178.72     17.79 o 
  -5   9   4      140.93      136.79     13.17 o 
  -4   9   4       31.80       27.84     13.09 o 
  -3   9   4       25.37       25.38     12.57 o 
  -2   9   4       30.28       32.57      7.82 o 
  -1   9   4       18.68       23.07     10.65 o 
   0   9   4       17.59       25.41     13.71 o 
   1   9   4      117.01      130.46     10.90 o 
   2   9   4      618.95      641.64     27.45 o 
   3   9   4      290.62      289.63     15.16 o 
   4   9   4       10.98       11.39     11.77 o 
   5   9   4        1.31        1.65      5.84 o 
   6   9   4      185.04      206.56     29.36 o 
 -11  10   4        1.77        4.40      8.02 o 
 -10  10   4       14.69       10.99     10.12 o 
  -9  10   4       19.68       16.11     14.03 o 
  -8  10   4      432.07      444.90     33.41 o 
  -7  10   4        1.66        1.44      9.25 o 
  -6  10   4      380.23      365.43     25.15 o 
  -5  10   4        4.32        6.54      4.48 o 
  -4  10   4       57.54       57.53     10.10 o 
  -3  10   4      180.67      181.28     19.25 o 
  -2  10   4      309.49      317.13     23.20 o 
  -1  10   4      352.82      371.07     25.66 o 
   0  10   4        1.20        0.71      4.88 o 
   1  10   4      306.34      296.48     17.50 o 
   2  10   4        0.04        1.57      3.83 o 
   3  10   4      100.17      116.39     17.41 o 
   4  10   4       24.55       21.98     21.03 o 
   5  10   4       38.24       22.11     25.07 o 
 -11  11   4        0.03        1.37      6.69 o 
 -10  11   4       17.82       22.13     24.78 o 
  -9  11   4        8.50        9.25      8.66 o 
  -8  11   4       96.86       86.30     17.66 o 
  -7  11   4       21.84       21.20     13.78 o 
  -6  11   4       22.48       22.25     14.78 o 
  -5  11   4       13.30       16.31     10.76 o 
  -4  11   4      660.10      638.65     30.97 o 
  -3  11   4      756.57      771.75     31.16 o 
  -2  11   4       11.61       12.19      7.11 o 
  -1  11   4      106.14      119.60     13.04 o 
   0  11   4       15.87       18.92     11.20 o 
   1  11   4       43.37       34.12     19.51 o 
   2  11   4        0.01        2.79      3.87 o 
   3  11   4       13.43       17.72     21.35 o 
   4  11   4       52.41       47.36     16.44 o 
 -10  12   4       50.94       38.35     45.72 o 
  -9  12   4       25.30       14.34     12.16 o 
  -8  12   4        0.61        2.26      8.37 o 
  -7  12   4      129.90      121.32     14.47 o 
  -6  12   4      186.25      173.43     25.97 o 
  -5  12   4      120.79      126.51     12.69 o 
  -4  12   4      186.27      184.01     17.50 o 
  -3  12   4       21.51       23.92     13.06 o 
  -2  12   4      148.61      148.42     18.14 o 
  -1  12   4      876.01      962.25     34.22 o 
   0  12   4        8.25       13.51      8.52 o 
   1  12   4       26.59       18.84     15.09 o 
   2  12   4        6.44        9.61     10.01 o 
   3  12   4       19.24       15.29     19.52 o 
  -9  13   4       84.01       84.55     14.23 o 
  -8  13   4        8.51       13.94     16.82 o 
  -7  13   4       78.94       73.02     12.73 o 
  -6  13   4      153.09      152.14     23.35 o 
  -5  13   4       96.82       87.26     15.00 o 
  -4  13   4       93.69      107.51     11.47 o 
  -3  13   4      147.96      136.59     12.55 o 
  -2  13   4      103.55       89.64     14.06 o 
  -1  13   4      338.13      355.23     23.70 o 
   0  13   4      104.23      111.51     16.23 o 
   1  13   4        1.86        1.74      5.05 o 
  -8  14   4       10.04        8.76     10.60 o 
  -7  14   4       59.23       62.75     12.07 o 
  -6  14   4      146.27      144.16     17.16 o 
  -5  14   4       53.98       65.35     16.85 o 
  -4  14   4       85.27       87.14     17.08 o 
  -3  14   4        0.78        1.37      4.81 o 
  -2  14   4       60.74       48.68     10.80 o 
  -1  14   4       33.27       32.67     19.43 o 
   0  14   4        0.89        2.93      6.37 o 
  -1 -15   5        2.52       -1.36      8.09 o 
   0 -15   5        6.19        7.75      9.66 o 
   1 -15   5        8.08        7.64     11.88 o 
   2 -15   5       65.45       63.65     13.74 o 
   3 -15   5       12.57       16.08     15.33 o 
   4 -15   5      362.16      431.65     71.24 o 
   5 -15   5        3.65        6.12      6.99 o 
   6 -15   5        0.33       -0.29      8.72 o 
  -3 -14   5       58.63       58.14     17.10 o 
  -2 -14   5        0.50        2.33      6.72 o 
  -1 -14   5       77.28       74.58     14.42 o 
   0 -14   5       22.59       19.71     17.43 o 
   1 -14   5       20.98        9.71     11.59 o 
   2 -14   5      252.10      254.56     21.88 o 
   3 -14   5       21.86       18.27     22.47 o 
   4 -14   5      335.47      335.69     39.35 o 
   5 -14   5        1.88        3.97     10.88 o 
   6 -14   5      371.23      383.55     49.25 o 
   7 -14   5      153.17      177.71     34.96 o 
   8 -14   5       81.05       85.43     20.47 o 
  -4 -13   5       31.86       26.19     31.81 o 
  -3 -13   5        6.12        6.04      7.79 o 
  -2 -13   5        3.29        6.07     10.31 o 
  -1 -13   5      100.25       83.13     18.50 o 
   0 -13   5        5.24        5.47      7.72 o 
   1 -13   5      892.41      968.78     54.12 o 
   2 -13   5      272.86      256.04     23.61 o 
   3 -13   5        3.59        3.30      5.38 o 
   4 -13   5      134.48      140.09     23.12 o 
   5 -13   5        0.32        3.79     12.50 o 
   6 -13   5        1.97        4.62     11.55 o 
   7 -13   5        1.30        5.10      7.72 o 
   8 -13   5      186.44      149.39     30.63 o 
   9 -13   5        1.16        1.98      7.76 o 
  -5 -12   5       81.12       91.53     19.48 o 
  -4 -12   5       25.15       30.14     33.01 o 
  -3 -12   5       59.47       62.29     41.56 o 
  -2 -12   5        1.12        2.17      5.30 o 
  -1 -12   5      152.53      166.48     25.41 o 
   0 -12   5       28.69       25.72     16.53 o 
   1 -12   5       46.78       51.09     26.34 o 
   2 -12   5      249.00      257.47     22.42 o 
   3 -12   5       81.64       81.92     14.32 o 
   4 -12   5        5.57        3.06      3.35 o 
   5 -12   5       23.03       37.83     27.65 o 
   6 -12   5      327.12      293.62     47.94 o 
   7 -12   5      126.11      117.08     22.91 o 
   8 -12   5        2.49        5.62      5.68 o 
   9 -12   5       37.33       53.39     15.65 o 
  -6 -11   5        8.02        7.49     10.98 o 
  -5 -11   5       46.15       47.34     29.40 o 
  -4 -11   5        0.00        0.75      6.95 o 
  -3 -11   5       14.92       13.30     12.07 o 
  -2 -11   5      161.73      148.21     20.92 o 
  -1 -11   5      644.79      622.64     33.68 o 
   0 -11   5        1.40        1.84      5.12 o 
   1 -11   5        0.59        1.99      4.98 o 
   2 -11   5     1619.81     1615.68    104.51 o 
   3 -11   5       92.50       82.69     11.16 o 
   4 -11   5      418.24      407.68     26.25 o 
   5 -11   5       32.01       40.32      9.06 o 
   6 -11   5       26.97       34.68     26.56 o 
   7 -11   5       44.24       41.10     12.12 o 
   8 -11   5       34.09       18.93     16.14 o 
   9 -11   5       22.63       15.21     17.86 o 
  10 -11   5        0.67        2.25      4.76 o 
  -7 -10   5      540.58      630.61     49.53 o 
  -6 -10   5      216.63      222.54     27.99 o 
  -5 -10   5      250.18      302.29     41.35 o 
  -4 -10   5      287.50      298.50     24.20 o 
  -3 -10   5       42.22       43.92     20.85 o 
  -2 -10   5       61.17       65.60     15.18 o 
  -1 -10   5      321.69      313.06     37.40 o 
   0 -10   5       23.59       23.88     13.70 o 
   1 -10   5       11.88       13.13      8.75 o 
   2 -10   5        9.12        9.09      1.75 o 
   3 -10   5      265.56      251.60     21.92 o 
   4 -10   5      188.71      191.82     19.28 o 
   5 -10   5     1050.81     1108.15     52.71 o 
   6 -10   5      693.16      669.90     33.86 o 
   7 -10   5        8.90        5.64      6.22 o 
   8 -10   5      145.99      149.59     23.22 o 
   9 -10   5        6.41        4.70      6.68 o 
  10 -10   5        1.00        2.82      5.71 o 
  -8  -9   5        7.53       12.13     28.03 o 
  -7  -9   5       88.91       88.68     20.08 o 
  -6  -9   5      104.65      113.08     11.10 o 
  -5  -9   5        5.37        8.73      6.00 o 
  -4  -9   5        8.07        8.78      6.98 o 
  -3  -9   5      424.58      464.44     41.57 o 
  -2  -9   5      391.01      361.15     21.18 o 
  -1  -9   5        2.50        2.29      5.33 o 
   0  -9   5        9.47       10.34      7.32 o 
   1  -9   5      994.46      948.10    113.97 o 
   2  -9   5     1129.42     1165.13     17.22 o 
   3  -9   5     1004.10      994.27     36.12 o 
   4  -9   5      260.37      226.78     14.57 o 
   5  -9   5      188.55      192.22     16.93 o 
   6  -9   5      173.36      148.37     14.80 o 
   7  -9   5      498.73      521.27     29.42 o 
   8  -9   5       34.60       33.81     32.71 o 
   9  -9   5        0.13        0.27      5.06 o 
  10  -9   5       30.73       13.55     41.72 o 
  11  -9   5        0.17        1.35      8.41 o 
  -9  -8   5       17.49       21.60     41.16 o 
  -8  -8   5       65.50       79.75     12.34 o 
  -7  -8   5      198.55      239.24     26.89 o 
  -6  -8   5       89.21      100.93     12.94 o 
  -5  -8   5       55.46       52.66     26.08 o 
  -4  -8   5      716.29      707.51     26.80 o 
  -3  -8   5      221.18      217.42     14.71 o 
  -2  -8   5       25.32       28.00      2.68 o 
  -1  -8   5      382.46      420.15     37.65 o 
   0  -8   5        0.31        1.99      4.94 o 
   1  -8   5      104.15      122.06     16.13 o 
   2  -8   5      426.93      405.85     18.90 o 
   3  -8   5       54.35       57.41      3.63 o 
   4  -8   5     1179.98     1143.26     25.39 o 
   5  -8   5     3180.44     3141.40     45.48 o 
   6  -8   5      188.82      193.42     23.90 o 
   7  -8   5      798.53      883.21     44.88 o 
   8  -8   5        0.21        1.68      4.53 o 
   9  -8   5      142.37      134.20     14.39 o 
  10  -8   5       75.88       54.08     83.04 o 
  11  -8   5        1.02       -1.33     13.44 o 
 -10  -7   5       36.52       23.85     43.39 o 
  -9  -7   5       62.23       67.69     14.24 o 
  -8  -7   5       18.88       18.88     11.66 o 
  -7  -7   5       82.84       81.48     13.84 o 
  -6  -7   5        5.24        7.12      5.11 o 
  -5  -7   5       89.51       90.05     13.36 o 
  -4  -7   5       84.32       86.16      8.75 o 
  -3  -7   5     2145.66     2217.22     53.58 o 
  -2  -7   5     2161.74     2218.71     62.19 o 
  -1  -7   5      129.62      140.57     18.86 o 
   0  -7   5       20.80       15.30     15.69 o 
   1  -7   5     1370.67     1381.29     44.28 o 
   2  -7   5      167.60      175.01     11.71 o 
   3  -7   5       31.60       25.02      3.12 o 
   4  -7   5      610.15      597.07     14.18 o 
   5  -7   5      938.73      944.59     15.16 o 
   6  -7   5      180.12      183.09     16.24 o 
   7  -7   5       86.54       91.75     11.51 o 
   8  -7   5      162.93      158.35     14.68 o 
   9  -7   5        9.24       12.42     15.75 o 
  10  -7   5      282.82      269.90     40.16 o 
  11  -7   5        3.87        3.23     13.55 o 
 -10  -6   5        3.59        3.68      8.07 o 
  -9  -6   5        5.36        5.84      5.46 o 
  -8  -6   5      213.80      200.54     19.34 o 
  -7  -6   5      448.46      464.93     23.34 o 
  -6  -6   5       10.57       12.99      8.49 o 
  -5  -6   5      121.28      129.06     16.18 o 
  -4  -6   5     1095.07     1058.39     25.76 o 
  -3  -6   5      140.01      138.56     11.53 o 
  -2  -6   5      129.46      140.30     10.65 o 
  -1  -6   5      604.73      568.31     36.36 o 
   0  -6   5      157.33      173.93     15.58 o 
   1  -6   5     1980.59     2091.34     47.97 o 
   2  -6   5      760.60      788.60     16.72 o 
   3  -6   5      330.61      336.88     13.53 o 
   4  -6   5        0.04        3.99      5.19 o 
   5  -6   5      270.62      248.88     15.03 o 
   6  -6   5      199.90      182.36     12.64 o 
   7  -6   5      767.16      749.08     16.48 o 
   8  -6   5      477.34      479.87     26.92 o 
   9  -6   5      149.16      156.76     31.58 o 
  10  -6   5        5.55        2.62      9.51 o 
  11  -6   5        8.00       17.81     24.93 o 
 -11  -5   5        1.13        1.99      5.05 o 
 -10  -5   5        0.39        0.76      6.14 o 
  -9  -5   5      115.25      123.88     13.19 o 
  -8  -5   5       26.21       20.85     17.79 o 
  -7  -5   5      122.09      105.56     11.53 o 
  -6  -5   5        3.12        3.11      5.77 o 
  -5  -5   5       90.77       88.46      9.10 o 
  -4  -5   5      139.53      132.64     11.73 o 
  -3  -5   5       94.77       99.61      8.80 o 
  -2  -5   5      601.67      571.89     19.61 o 
  -1  -5   5       92.23       82.89      9.66 o 
   0  -5   5    11844.80    13543.58    412.40 o 
   1  -5   5      218.64      214.57      5.82 o 
   2  -5   5      239.72      215.40      7.48 o 
   3  -5   5     1006.85     1109.75     22.64 o 
   4  -5   5      853.15      822.56     21.45 o 
   5  -5   5      126.03      126.99     10.36 o 
   6  -5   5       25.73       24.88      3.74 o 
   7  -5   5       68.33       65.15      8.16 o 
   8  -5   5      525.67      514.90     23.98 o 
   9  -5   5      313.53      301.45     40.72 o 
  10  -5   5      107.31      119.64     27.88 o 
  11  -5   5       41.58       26.61     66.06 o 
 -11  -4   5      123.94      114.36     19.44 o 
 -10  -4   5       20.11       17.88     14.58 o 
  -9  -4   5      127.00      114.71     11.59 o 
  -8  -4   5        0.80        2.59      7.35 o 
  -7  -4   5        5.57        7.44      5.27 o 
  -6  -4   5       55.52       54.42     25.00 o 
  -5  -4   5      453.14      426.34     27.62 o 
  -4  -4   5       71.08       66.11      6.49 o 
  -3  -4   5     1397.67     1404.55     19.53 o 
  -2  -4   5     2332.33     2430.23     75.95 o 
  -1  -4   5        9.57        8.97      1.70 o 
   0  -4   5     1362.33     1390.41     25.74 o 
   1  -4   5     3209.83     3241.76     98.67 o 
   2  -4   5      458.30      509.51     16.68 o 
   3  -4   5      524.99      540.10     19.63 o 
   4  -4   5       69.08       65.90      4.95 o 
   5  -4   5        6.43        4.99      3.01 o 
   6  -4   5       23.74       20.03      3.79 o 
   7  -4   5       78.55       82.33      6.99 o 
   8  -4   5       90.56       74.62     12.58 o 
   9  -4   5        5.19       11.05     19.60 o 
  10  -4   5      183.44      211.91     50.00 o 
  11  -4   5       37.88       36.64     44.15 o 
 -11  -3   5        4.16        3.48      8.50 o 
 -10  -3   5       50.87       43.36     36.22 o 
  -9  -3   5      105.27      106.81     11.32 o 
  -8  -3   5       74.96       83.94     33.81 o 
  -7  -3   5      649.01      652.44     22.35 o 
  -6  -3   5      453.87      472.21     28.60 o 
  -5  -3   5      563.71      552.49     29.00 o 
  -4  -3   5      596.23      598.34     20.44 o 
  -3  -3   5      666.37      610.72     15.86 o 
  -2  -3   5     3147.30     3476.72     89.48 o 
  -1  -3   5     2000.64     1999.90     40.30 o 
   0  -3   5     4796.21     5147.19    103.45 o 
   1  -3   5      261.04      258.74      5.94 o 
   2  -3   5       25.13       35.19      3.52 o 
   3  -3   5      580.43      570.05     18.68 o 
   4  -3   5      421.84      387.49     16.16 o 
   5  -3   5        5.76        3.08      1.77 o 
   6  -3   5       79.68       75.33      5.07 o 
   7  -3   5      126.53      132.74      7.73 o 
   8  -3   5      163.64      158.55     22.39 o 
   9  -3   5      287.62      307.42     26.93 o 
  10  -3   5        6.85       18.16     35.50 o 
  11  -3   5       11.67       17.31     26.51 o 
 -12  -2   5       27.05       17.73     24.39 o 
 -11  -2   5        4.84        4.85      8.84 o 
 -10  -2   5      169.10      163.08     20.30 o 
  -9  -2   5       52.39       54.45     29.90 o 
  -8  -2   5       31.47       31.37     13.32 o 
  -7  -2   5       84.08       81.51     10.44 o 
  -6  -2   5      156.62      144.27     15.12 o 
  -5  -2   5     1875.77     1985.71     56.02 o 
  -4  -2   5      806.91      780.95     14.80 o 
  -3  -2   5       30.48       25.09      3.16 o 
  -2  -2   5     6142.19     6031.64    199.24 o 
  -1  -2   5      501.83      497.56      7.64 o 
   0  -2   5       59.60       52.45      3.32 o 
   1  -2   5     2633.21     2732.46     43.46 o 
   2  -2   5      217.06      208.73      9.77 o 
   3  -2   5        3.87       13.52      5.29 o 
   4  -2   5      377.71      371.32     15.13 o 
   5  -2   5      488.77      526.88     19.36 o 
   6  -2   5      266.07      241.90     15.69 o 
   7  -2   5      164.34      191.29     27.48 o 
   8  -2   5       50.08       61.48     14.28 o 
   9  -2   5        1.58        1.96      5.19 o 
  10  -2   5      434.36      475.76     64.52 o 
  11  -2   5       10.91       15.04     14.75 o 
 -12  -1   5        5.81        5.35      6.87 o 
 -11  -1   5      351.83      350.51     23.18 o 
 -10  -1   5       61.55       50.95     29.09 o 
  -9  -1   5       41.18       51.68     20.24 o 
  -8  -1   5      128.19      146.93     15.89 o 
  -7  -1   5       72.93       80.40      8.87 o 
  -6  -1   5      941.71      915.37     33.58 o 
  -5  -1   5      515.11      464.55     22.80 o 
  -4  -1   5       10.38       15.15      6.41 o 
  -3  -1   5     1187.06     1129.78     21.35 o 
  -2  -1   5     4101.51     4211.92     37.53 o 
  -1  -1   5     2428.44     2463.82     39.84 o 
   0  -1   5      622.07      557.16      8.91 o 
   1  -1   5     2225.23     2230.61     34.56 o 
   2  -1   5       40.01       50.48      4.18 o 
   3  -1   5     1765.56     1856.75     39.73 o 
   4  -1   5     2455.12     2672.39     63.02 o 
   5  -1   5       60.22       51.75     15.68 o 
   6  -1   5       77.16       79.05     21.14 o 
   7  -1   5       83.50       93.57     20.65 o 
   8  -1   5      255.06      255.41     31.27 o 
   9  -1   5        0.08        3.56      6.33 o 
  10  -1   5      294.43      314.49     54.55 o 
  11  -1   5       71.96       48.08     79.77 o 
 -12   0   5       86.88       96.29     30.44 o 
 -11   0   5        0.28        2.61      3.34 o 
 -10   0   5       18.77       16.19     10.62 o 
  -9   0   5       10.31       13.87      7.48 o 
  -8   0   5      403.07      400.50     26.35 o 
  -7   0   5      299.39      286.64     24.01 o 
  -6   0   5      113.14      105.39     11.20 o 
  -5   0   5      227.69      207.66     11.68 o 
  -4   0   5     2084.01     2072.24     34.90 o 
  -3   0   5      527.86      538.28     12.69 o 
  -2   0   5     6036.32     6184.31     73.17 o 
  -1   0   5     4405.94     4334.12     75.74 o 
   0   0   5      692.16      663.97     10.00 o 
   1   0   5     2286.72     2272.45     33.91 o 
   2   0   5      349.90      331.94     10.04 o 
   3   0   5      720.18      690.34      9.48 o 
   4   0   5     2206.20     2242.74     73.44 o 
   5   0   5      229.54      264.45     27.85 o 
   6   0   5      264.22      254.33     31.98 o 
   7   0   5      453.87      454.12     40.95 o 
   8   0   5      781.47      718.57     58.77 o 
   9   0   5       60.13       54.98     41.11 o 
  10   0   5        0.28       -1.24      9.95 o 
 -12   1   5       44.17       28.23     28.80 o 
 -11   1   5       30.23       29.48     20.08 o 
 -10   1   5       52.20       42.57     10.05 o 
  -9   1   5       41.70       43.05      9.80 o 
  -8   1   5       76.68       73.60     10.01 o 
  -7   1   5        0.08        1.75      3.66 o 
  -6   1   5      201.20      228.49     16.51 o 
  -5   1   5      122.38      140.23     11.29 o 
  -4   1   5     3471.06     3578.28    167.69 o 
  -3   1   5      207.69      190.75      9.05 o 
  -2   1   5        3.58        4.30      1.78 o 
  -1   1   5     3756.29     3775.71     51.49 o 
   0   1   5       14.11        8.48      3.24 o 
   1   1   5      346.24      356.62      7.59 o 
   2   1   5       48.24       57.67      4.34 o 
   3   1   5      113.27       88.91     13.40 o 
   4   1   5        3.47        3.25      7.03 o 
   5   1   5      469.29      507.35     28.85 o 
   6   1   5       21.41       16.19     12.21 o 
   7   1   5        0.21        1.86      7.92 o 
   8   1   5       20.38       29.74     21.68 o 
   9   1   5      309.24      313.49     29.85 o 
  10   1   5       46.53       46.86     47.03 o 
 -12   2   5      129.96      108.75     15.79 o 
 -11   2   5      156.12      158.00     20.45 o 
 -10   2   5       85.25       79.03      8.51 o 
  -9   2   5      113.72      123.28     16.30 o 
  -8   2   5       21.17       22.51      6.07 o 
  -7   2   5       56.21       57.43      6.17 o 
  -6   2   5      217.07      184.26     14.68 o 
  -5   2   5      967.06      868.55     17.36 o 
  -4   2   5       20.31       23.20      9.68 o 
  -3   2   5      991.88      992.72     21.32 o 
  -2   2   5     2861.63     2663.99     60.59 o 
  -1   2   5      425.75      442.50      8.21 o 
   0   2   5      511.69      514.83     10.27 o 
   1   2   5      907.04      891.48     41.52 o 
   2   2   5      396.73      396.04     16.68 o 
   3   2   5     1559.32     1498.33     58.00 o 
   4   2   5      207.97      209.59     20.58 o 
   5   2   5      247.20      255.09     39.51 o 
   6   2   5       81.08       76.45     19.32 o 
   7   2   5      342.74      278.94     34.83 o 
   8   2   5       29.35       19.80     13.89 o 
   9   2   5      125.28      145.39     22.08 o 
  10   2   5       40.22       30.59     31.72 o 
 -13   3   5        0.72        3.14     10.49 o 
 -12   3   5        0.36        2.02      7.30 o 
 -11   3   5      173.14      173.39     27.13 o 
 -10   3   5      255.78      242.53     23.12 o 
  -9   3   5       77.93       75.72      8.58 o 
  -8   3   5      834.98      846.10     20.81 o 
  -7   3   5      167.23      177.34     11.40 o 
  -6   3   5       67.40       67.01      5.77 o 
  -5   3   5        8.12       15.78      8.47 o 
  -4   3   5      299.87      335.27     15.80 o 
  -3   3   5      316.89      334.53     15.09 o 
  -2   3   5      241.00      224.67      8.15 o 
  -1   3   5      127.40      109.76      7.34 o 
   0   3   5     1135.11     1093.93     17.33 o 
   1   3   5      204.06      190.16     10.47 o 
   2   3   5      134.90      143.10     11.30 o 
   3   3   5        2.25        6.60      4.33 o 
   4   3   5      650.67      627.47     31.67 o 
   5   3   5       23.11       67.49     18.85 o 
   6   3   5       18.23       43.35     36.32 o 
   7   3   5       20.19       20.06     15.20 o 
   8   3   5      102.21       94.19     22.24 o 
   9   3   5       58.81       41.96     44.55 o 
 -13   4   5       11.74        6.12     10.26 o 
 -12   4   5        0.02        5.73      8.33 o 
 -11   4   5        0.47        2.87     13.09 o 
 -10   4   5      488.32      464.67     37.69 o 
  -9   4   5      133.65      129.80     16.51 o 
  -8   4   5        1.61        2.48      3.58 o 
  -7   4   5        0.96        0.99      2.27 o 
  -6   4   5      200.61      202.91     17.00 o 
  -5   4   5      142.14      136.48     11.19 o 
  -4   4   5       37.74       33.77      6.39 o 
  -3   4   5       10.31        9.90      5.04 o 
  -2   4   5      914.19      974.82     22.34 o 
  -1   4   5      119.34       87.53      6.85 o 
   0   4   5      645.13      674.92     19.57 o 
   1   4   5       12.29       14.15      3.87 o 
   2   4   5      136.99      130.64     11.20 o 
   3   4   5        1.06        0.64      1.95 o 
   4   4   5      118.83      110.95      7.82 o 
   5   4   5      175.14      144.39     21.13 o 
   6   4   5       18.01       21.60     16.69 o 
   7   4   5       17.79       22.93     16.51 o 
   8   4   5       29.99       39.38     38.64 o 
   9   4   5      162.59      173.25     21.18 o 
 -13   5   5       15.37       11.61     12.85 o 
 -12   5   5        0.33       -0.83     10.05 o 
 -11   5   5       44.09       33.75     23.30 o 
 -10   5   5      251.30      238.80     23.08 o 
  -9   5   5       82.23       78.77      8.72 o 
  -8   5   5       25.65       28.91     10.80 o 
  -7   5   5      223.79      233.53     14.28 o 
  -6   5   5      376.12      355.51     18.31 o 
  -5   5   5      171.47      173.21     15.69 o 
  -4   5   5      221.98      218.78     15.36 o 
  -3   5   5      122.16      120.61     12.18 o 
  -2   5   5      287.12      288.71     17.02 o 
  -1   5   5      240.33      245.07     15.14 o 
   0   5   5      223.59      238.25     15.56 o 
   1   5   5      283.96      307.66     17.47 o 
   2   5   5        4.04        4.98      3.44 o 
   3   5   5     1837.06     1708.88     91.06 o 
   4   5   5        4.43        3.76      4.54 o 
   5   5   5       12.96       22.56     19.72 o 
   6   5   5        2.70        3.18      7.86 o 
   7   5   5      100.89      108.53     17.61 o 
   8   5   5       76.41       79.38     26.72 o 
 -13   6   5       16.92       21.11     25.56 o 
 -12   6   5        9.84       17.98     15.50 o 
 -11   6   5      475.01      525.40     55.28 o 
 -10   6   5      502.38      578.48     50.10 o 
  -9   6   5      204.81      170.21     23.51 o 
  -8   6   5      129.47      133.55     13.93 o 
  -7   6   5        8.00        8.33      5.74 o 
  -6   6   5       11.10       14.95      7.96 o 
  -5   6   5      694.87      704.51     27.90 o 
  -4   6   5        9.64       13.38      6.95 o 
  -3   6   5      385.54      380.65     23.19 o 
  -2   6   5      130.18      132.94     14.22 o 
  -1   6   5      591.68      574.56     23.02 o 
   0   6   5       35.45       38.38     20.73 o 
   1   6   5       10.69       10.25      6.08 o 
   2   6   5       25.13       24.38     11.60 o 
   3   6   5     1177.76     1159.94     25.37 o 
   4   6   5     1185.05     1239.31     66.83 o 
   5   6   5      167.18      161.36     19.77 o 
   6   6   5       24.24       27.77     20.60 o 
   7   6   5        1.43        4.40      8.57 o 
   8   6   5        1.04        0.35      9.01 o 
 -12   7   5        7.00       11.41     10.44 o 
 -11   7   5       21.55       22.76     19.10 o 
 -10   7   5       67.84       80.73     31.39 o 
  -9   7   5      130.43      142.62     20.95 o 
  -8   7   5        5.55        5.11      3.87 o 
  -7   7   5      640.30      620.92     17.68 o 
  -6   7   5       22.57       18.81      9.09 o 
  -5   7   5       36.45       41.95     17.92 o 
  -4   7   5       17.97       26.55     13.16 o 
  -3   7   5      408.34      399.43     29.47 o 
  -2   7   5       15.90       26.16     13.61 o 
  -1   7   5       54.45       54.79      8.36 o 
   0   7   5      490.11      500.04     22.10 o 
   1   7   5      816.50      832.07     34.78 o 
   2   7   5       51.81       58.56      8.62 o 
   3   7   5     1360.89     1373.53     52.08 o 
   4   7   5        0.16        2.83      9.29 o 
   5   7   5        0.78        4.82      7.44 o 
   6   7   5      233.16      237.91     27.09 o 
   7   7   5       53.00       48.11     53.65 o 
 -12   8   5       62.04       43.45     42.08 o 
 -11   8   5      162.59      180.35     28.06 o 
 -10   8   5       76.37       74.42     41.96 o 
  -9   8   5        0.44        5.81      5.95 o 
  -8   8   5        0.86        3.29      4.16 o 
  -7   8   5        0.09        2.35      2.35 o 
  -6   8   5       66.55       66.89      9.16 o 
  -5   8   5      217.78      217.98     20.73 o 
  -4   8   5        1.54        3.97      5.67 o 
  -3   8   5      412.41      418.68     31.67 o 
  -2   8   5      513.47      515.71     20.98 o 
  -1   8   5      141.60      131.95     13.21 o 
   0   8   5        0.06        0.94      3.91 o 
   1   8   5      431.30      443.94     31.07 o 
   2   8   5      496.46      511.95     30.40 o 
   3   8   5      139.88      143.09     10.24 o 
   4   8   5        2.10        5.01      7.01 o 
   5   8   5       74.08       72.75     16.20 o 
   6   8   5       21.07       18.70     17.26 o 
 -12   9   5      110.17      139.10     20.91 o 
 -11   9   5       10.66        7.86      9.62 o 
 -10   9   5      179.61      174.37     19.15 o 
  -9   9   5      281.87      290.56     28.28 o 
  -8   9   5       81.93       84.28     19.24 o 
  -7   9   5      402.97      429.23     29.30 o 
  -6   9   5        3.85        7.98      5.14 o 
  -5   9   5      100.19      112.19     12.15 o 
  -4   9   5      250.88      245.12     22.70 o 
  -3   9   5      152.85      145.34     13.73 o 
  -2   9   5       13.21       16.74      9.06 o 
  -1   9   5       97.15       89.15     10.00 o 
   0   9   5       15.99       19.03     10.67 o 
   1   9   5      202.51      191.71     19.49 o 
   2   9   5       56.05       62.83      8.96 o 
   3   9   5       12.83       14.84      9.05 o 
   4   9   5       84.89       78.32     17.56 o 
   5   9   5      123.80      156.87     24.76 o 
   6   9   5        3.33        4.68      8.73 o 
 -11  10   5       24.07       32.19     34.89 o 
 -10  10   5       13.07        9.37     11.18 o 
  -9  10   5       76.23       64.67     46.36 o 
  -8  10   5       99.01       91.91     13.85 o 
  -7  10   5        0.09        2.56      5.15 o 
  -6  10   5       10.19       12.20      9.34 o 
  -5  10   5      192.33      194.21     20.68 o 
  -4  10   5      198.13      181.35     20.12 o 
  -3  10   5      172.92      163.01     17.45 o 
  -2  10   5       78.98       67.08      9.93 o 
  -1  10   5      427.09      448.87     24.03 o 
   0  10   5        1.36        4.73      6.07 o 
   1  10   5      250.54      237.97     20.66 o 
   2  10   5       84.86       81.76     11.49 o 
   3  10   5       14.97       20.40     24.66 o 
   4  10   5        7.79       10.50     16.80 o 
   5  10   5       29.37       18.85     24.64 o 
 -11  11   5        6.75        3.23      7.42 o 
 -10  11   5       21.28       22.29     22.53 o 
  -9  11   5        0.11        1.64      4.48 o 
  -8  11   5      117.06      128.70     15.80 o 
  -7  11   5        6.80        9.00      7.36 o 
  -6  11   5      166.19      180.97     17.45 o 
  -5  11   5      405.77      432.02     29.64 o 
  -4  11   5        1.34        2.45      4.31 o 
  -3  11   5      390.62      411.45     29.70 o 
  -2  11   5      176.67      167.97     16.00 o 
  -1  11   5      399.37      377.76     23.49 o 
   0  11   5      206.27      213.68     24.18 o 
   1  11   5      105.27       90.62     12.49 o 
   2  11   5       91.02       77.21     23.93 o 
   3  11   5      258.91      277.95     39.01 o 
   4  11   5       10.40       11.43     10.33 o 
 -10  12   5        0.00        0.92      8.13 o 
  -9  12   5       20.27       16.03     18.85 o 
  -8  12   5        0.27        0.88      4.36 o 
  -7  12   5       61.13       61.24     18.62 o 
  -6  12   5        6.91        5.15      5.66 o 
  -5  12   5       29.64       26.64     15.82 o 
  -4  12   5        2.29        2.61      4.64 o 
  -3  12   5      190.45      185.49     22.09 o 
  -2  12   5        0.63        2.95      5.13 o 
  -1  12   5      191.57      188.52     16.61 o 
   0  12   5       69.99       71.82     11.12 o 
   1  12   5        2.25        1.88      4.59 o 
   2  12   5        6.87       16.31     17.48 o 
  -9  13   5       14.70       11.89     11.21 o 
  -8  13   5       90.77       92.12     18.52 o 
  -7  13   5       37.94       37.41     39.83 o 
  -6  13   5       76.05       79.11     15.80 o 
  -5  13   5       80.21       77.15     17.36 o 
  -4  13   5       29.36       31.52     13.97 o 
  -3  13   5      185.34      173.08     13.85 o 
  -2  13   5       10.45       17.46     12.24 o 
  -1  13   5       25.65       24.98     20.65 o 
   0  13   5        1.77        1.35      3.88 o 
   1  13   5        0.22        2.07      4.19 o 
  -7  14   5       66.31       71.65     12.62 o 
  -6  14   5       18.91       17.66     19.00 o 
  -5  14   5      170.47      143.99     17.51 o 
  -4  14   5        4.14        5.48      6.16 o 
  -3  14   5        4.67        4.82      5.14 o 
  -2  14   5       17.39       14.79     14.32 o 
  -1  14   5      210.42      211.99     16.25 o 
  -1 -15   6      206.97      225.79     51.92 o 
   0 -15   6        4.28        7.24     12.94 o 
   1 -15   6       42.21       41.58     14.00 o 
   2 -15   6        9.26        5.39     17.75 o 
   3 -15   6        4.78        4.29     11.67 o 
   4 -15   6       34.41       38.20     49.73 o 
   5 -15   6       46.62       30.75     35.27 o 
   6 -15   6        0.00        3.47      9.78 o 
  -3 -14   6      131.22      136.27     17.29 o 
  -2 -14   6       41.47       54.87     12.96 o 
  -1 -14   6        3.87        3.50      7.06 o 
   0 -14   6        6.75        8.58      8.24 o 
   1 -14   6      196.54      214.36     21.94 o 
   2 -14   6      160.66      149.74     26.01 o 
   3 -14   6       63.29       70.62     76.03 o 
   4 -14   6       36.81       34.35     42.78 o 
   5 -14   6        2.80        3.68      7.07 o 
   6 -14   6        8.52       12.78     13.48 o 
   7 -14   6        0.07        1.29      9.47 o 
  -3 -13   6      142.30      165.54     26.02 o 
  -2 -13   6        7.21        6.73     10.98 o 
  -1 -13   6      192.36      213.25     21.67 o 
   0 -13   6      618.15      612.83     55.13 o 
   1 -13   6      113.08      115.58     15.80 o 
   2 -13   6      119.31      118.63     13.50 o 
   3 -13   6      108.65      114.30     14.30 o 
   4 -13   6      110.54      110.94     22.20 o 
   5 -13   6        7.08        2.75      8.32 o 
   6 -13   6       62.61       55.70     73.30 o 
   7 -13   6      123.41      110.44     30.56 o 
   8 -13   6       72.22       43.03     63.90 o 
  -5 -12   6        3.02        1.92      5.35 o 
  -4 -12   6       35.74       35.01     32.40 o 
  -3 -12   6        9.70       13.59     12.60 o 
  -2 -12   6        5.56        0.69      4.15 o 
  -1 -12   6        7.07        7.96      5.87 o 
   0 -12   6      302.84      299.75     23.85 o 
   1 -12   6       44.99       37.18     19.62 o 
   2 -12   6       17.73       14.74     13.36 o 
   3 -12   6        8.23        5.36      4.08 o 
   4 -12   6       24.62       17.77     14.84 o 
   5 -12   6      383.68      381.74     56.84 o 
   6 -12   6        8.80       11.57      8.09 o 
   7 -12   6       24.59       19.04     18.71 o 
   8 -12   6       25.42       23.45     34.43 o 
   9 -12   6       12.69       10.01     19.43 o 
  -7 -11   6        4.20        1.39      6.34 o 
  -6 -11   6       36.52       41.96     13.68 o 
  -5 -11   6        0.27        4.52      5.58 o 
  -4 -11   6        0.01        1.08      7.51 o 
  -3 -11   6      167.46      148.06     19.66 o 
  -2 -11   6        0.91        3.66      5.37 o 
  -1 -11   6       47.70       49.44     22.44 o 
   0 -11   6      181.50      173.93     23.47 o 
   1 -11   6       48.49       46.73     25.12 o 
   2 -11   6      329.34      317.55     28.39 o 
   3 -11   6      142.98      135.60     11.43 o 
   4 -11   6       18.02       20.38     11.62 o 
   5 -11   6        0.08        4.35     14.23 o 
   6 -11   6       81.76       77.20     14.05 o 
   7 -11   6        2.61        0.88      4.17 o 
   8 -11   6      136.69      123.55     17.47 o 
   9 -11   6       37.90       26.90     37.38 o 
  -7 -10   6      367.49      422.55     41.80 o 
  -6 -10   6      234.66      317.59     41.09 o 
  -5 -10   6       47.50       52.27     37.12 o 
  -4 -10   6      205.75      188.03     27.57 o 
  -3 -10   6      361.94      339.93     35.65 o 
  -2 -10   6      216.15      216.89     29.18 o 
  -1 -10   6      102.62      105.80     15.34 o 
   0 -10   6        1.34        2.92      4.32 o 
   1 -10   6        5.74       10.31      6.45 o 
   2 -10   6       78.00       65.94     10.73 o 
   3 -10   6      544.68      548.58     13.74 o 
   4 -10   6       11.93       13.42      4.32 o 
   5 -10   6        2.73        2.42      2.37 o 
   6 -10   6      428.99      386.99     32.57 o 
   7 -10   6      746.24      734.54     50.00 o 
   8 -10   6        3.32        3.66      4.11 o 
   9 -10   6        8.34        9.72     14.59 o 
  10 -10   6        0.44        4.04     15.04 o 
  -8  -9   6      109.13      121.56     17.42 o 
  -7  -9   6        0.55        4.18      7.53 o 
  -6  -9   6      299.42      321.27     36.76 o 
  -5  -9   6      752.90      784.65     58.78 o 
  -4  -9   6      951.85     1015.91     52.51 o 
  -3  -9   6      113.54      111.21     16.64 o 
  -2  -9   6       19.27       28.30     13.02 o 
  -1  -9   6       19.19       24.59     16.77 o 
   0  -9   6       15.15       20.75      9.47 o 
   1  -9   6       30.96       28.63     16.54 o 
   2  -9   6       50.26       51.45     11.61 o 
   3  -9   6       55.58       58.07      4.17 o 
   4  -9   6      344.18      329.21     20.93 o 
   5  -9   6       54.91       53.62      5.64 o 
   6  -9   6      104.43      113.35     13.80 o 
   7  -9   6      256.15      256.72     21.15 o 
   8  -9   6       10.60       10.87     10.69 o 
   9  -9   6        1.18        1.70      3.73 o 
  10  -9   6       11.05        6.45     11.49 o 
  -9  -8   6      199.83      230.77     49.50 o 
  -8  -8   6       56.48       61.61     45.77 o 
  -7  -8   6        0.00        1.92      3.92 o 
  -6  -8   6       99.49      106.83     14.29 o 
  -5  -8   6      751.83      724.37     34.22 o 
  -4  -8   6      244.11      232.09     23.88 o 
  -3  -8   6     2388.82     2351.88    102.51 o 
  -2  -8   6        2.30        3.52      6.18 o 
  -1  -8   6       54.21       59.53     14.26 o 
   0  -8   6      387.28      406.32     36.13 o 
   1  -8   6      323.51      291.41     27.46 o 
   2  -8   6      105.06      101.50      6.06 o 
   3  -8   6      229.90      221.48     12.19 o 
   4  -8   6      716.97      653.14     36.31 o 
   5  -8   6       16.21       22.07      6.98 o 
   6  -8   6      424.46      400.95     32.88 o 
   7  -8   6       14.35       10.32      9.74 o 
   8  -8   6       99.59      116.46     13.32 o 
   9  -8   6       64.67       62.22     10.94 o 
  10  -8   6       35.28       36.54     69.62 o 
 -10  -7   6       31.18       14.80     25.45 o 
  -9  -7   6      167.37      180.98     18.33 o 
  -8  -7   6      171.42      167.83     17.50 o 
  -7  -7   6      357.36      406.86     26.41 o 
  -6  -7   6        7.34        4.80      5.63 o 
  -5  -7   6     1506.53     1521.24     35.49 o 
  -4  -7   6     3418.51     3305.35    187.21 o 
  -3  -7   6      576.23      568.04     14.03 o 
  -2  -7   6      240.90      230.28     22.07 o 
  -1  -7   6      298.30      300.02     24.27 o 
   0  -7   6       75.52       64.21     10.91 o 
   1  -7   6      127.27      126.69     17.15 o 
   2  -7   6       12.02        9.71      2.13 o 
   3  -7   6      198.75      195.94     10.75 o 
   4  -7   6      555.50      553.53     14.56 o 
   5  -7   6       64.71       57.94      6.14 o 
   6  -7   6      398.07      383.97     35.37 o 
   7  -7   6        5.01        9.54     11.20 o 
   8  -7   6       38.06       41.66      9.51 o 
   9  -7   6      170.91      173.44     30.09 o 
  10  -7   6      315.55      369.48     57.51 o 
  11  -7   6        6.55        9.34     27.09 o 
 -10  -6   6        5.18        4.37      7.53 o 
  -9  -6   6        0.30        1.71      3.65 o 
  -8  -6   6        0.31        2.69      4.90 o 
  -7  -6   6      541.96      520.88     26.03 o 
  -6  -6   6       76.24       79.33     10.54 o 
  -5  -6   6      333.41      325.18     22.30 o 
  -4  -6   6      320.27      305.37     20.24 o 
  -3  -6   6      712.84      681.57     30.00 o 
  -2  -6   6     1025.58      949.51     29.27 o 
  -1  -6   6      168.29      186.90     21.00 o 
   0  -6   6     2238.07     2252.53     67.76 o 
   1  -6   6      157.04      187.62     13.41 o 
   2  -6   6      527.97      523.63     19.64 o 
   3  -6   6     1096.27     1065.30     24.65 o 
   4  -6   6        0.22       -0.62      4.36 o 
   5  -6   6        0.02        0.20      2.41 o 
   6  -6   6      714.05      735.97     17.89 o 
   7  -6   6      619.99      641.13     26.68 o 
   8  -6   6       72.99       88.06     12.05 o 
   9  -6   6       78.98       84.04     80.46 o 
  10  -6   6        0.52       -1.48     10.05 o 
  11  -6   6        0.51        4.68     12.34 o 
 -11  -5   6      660.52      718.03     48.50 o 
 -10  -5   6       17.44       18.74     14.79 o 
  -9  -5   6      127.15      119.22     13.49 o 
  -8  -5   6      100.91       93.47     10.62 o 
  -7  -5   6      233.83      236.97     24.65 o 
  -6  -5   6      239.67      257.24     24.23 o 
  -5  -5   6       52.55       55.43      7.98 o 
  -4  -5   6        6.29        5.80      2.74 o 
  -3  -5   6       98.33      108.63      9.19 o 
  -2  -5   6     1594.05     1607.53     33.39 o 
  -1  -5   6     1047.14     1089.51     18.20 o 
   0  -5   6       32.55       35.65      1.91 o 
   1  -5   6      110.05      134.69      7.30 o 
   2  -5   6      108.04      101.82      7.81 o 
   3  -5   6       71.69       70.34      4.61 o 
   4  -5   6      925.41      926.03     25.15 o 
   5  -5   6      830.15      748.02     37.09 o 
   6  -5   6       76.05       75.04      5.81 o 
   7  -5   6      132.72      131.51      8.93 o 
   8  -5   6      120.13      136.07     32.85 o 
   9  -5   6       22.43       29.90     25.76 o 
  10  -5   6       10.95        9.68     19.06 o 
  11  -5   6        2.48        3.62     21.87 o 
 -11  -4   6        2.11        3.36      6.51 o 
 -10  -4   6        0.03        2.80      3.60 o 
  -9  -4   6      129.08      126.05     13.18 o 
  -8  -4   6      108.48      106.13     14.01 o 
  -7  -4   6     1412.68     1378.34     33.11 o 
  -6  -4   6      103.97       91.14     10.68 o 
  -5  -4   6      485.25      485.74     20.98 o 
  -4  -4   6      384.76      399.79     18.56 o 
  -3  -4   6      298.55      291.05     13.05 o 
  -2  -4   6      644.05      620.90     18.36 o 
  -1  -4   6     3499.89     4021.04    174.28 o 
   0  -4   6      115.00       86.69      5.60 o 
   1  -4   6     1055.82     1003.39     14.61 o 
   2  -4   6        0.05        1.04      1.54 o 
   3  -4   6      828.81      842.20     23.99 o 
   4  -4   6        0.31        2.82      2.13 o 
   5  -4   6      598.40      585.76     19.22 o 
   6  -4   6      168.39      163.15     13.85 o 
   7  -4   6        0.12        0.04      3.34 o 
   8  -4   6      383.37      331.81     29.67 o 
   9  -4   6       62.98       84.91     74.59 o 
  10  -4   6       81.60      104.53     84.77 o 
  11  -4   6        5.50        5.99     18.50 o 
 -11  -3   6       94.08      105.64     22.54 o 
 -10  -3   6       49.49       52.58     15.25 o 
  -9  -3   6      294.80      298.10     21.31 o 
  -8  -3   6     1586.66     1649.94     67.47 o 
  -7  -3   6      399.58      383.61     25.28 o 
  -6  -3   6      439.01      471.42     28.03 o 
  -5  -3   6        1.58        6.97      4.22 o 
  -4  -3   6        1.67        4.23      2.45 o 
  -3  -3   6     1222.66     1285.61     28.15 o 
  -2  -3   6     1393.89     1394.78     29.61 o 
  -1  -3   6      150.53      137.49      7.89 o 
   0  -3   6     2863.46     3050.40     78.31 o 
   1  -3   6       10.14       10.85      4.79 o 
   2  -3   6     3457.28     3490.16     36.08 o 
   3  -3   6     2111.59     2026.96     39.03 o 
   4  -3   6       64.70       64.00      5.11 o 
   5  -3   6        2.77        3.44      3.67 o 
   6  -3   6      625.27      636.11     14.96 o 
   7  -3   6       78.20       77.88     16.12 o 
   8  -3   6       47.47       42.87     31.79 o 
   9  -3   6       58.25       64.00     75.88 o 
  10  -3   6      209.18      237.78     43.17 o 
  11  -3   6        0.39        2.10     12.46 o 
 -12  -2   6       22.55       12.89     19.08 o 
 -11  -2   6       59.88       51.82     13.54 o 
 -10  -2   6       38.75       39.51     22.73 o 
  -9  -2   6      166.96      162.90     18.84 o 
  -8  -2   6       17.04       22.14     13.05 o 
  -7  -2   6       31.22       30.83     13.52 o 
  -6  -2   6       26.17       35.21     16.58 o 
  -5  -2   6       42.05       35.55      6.18 o 
  -4  -2   6       45.59       51.91      5.73 o 
  -3  -2   6       20.68       20.16      3.07 o 
  -2  -2   6      199.93      216.75      9.27 o 
  -1  -2   6      100.57       83.74      4.86 o 
   0  -2   6     1300.47     1198.12     18.88 o 
   1  -2   6      833.12      763.60     11.58 o 
   2  -2   6      342.98      350.54     12.79 o 
   3  -2   6      301.49      315.66     15.89 o 
   4  -2   6        6.30        9.01      4.57 o 
   5  -2   6      125.74      123.38      7.86 o 
   6  -2   6      209.58      207.24     15.32 o 
   7  -2   6      201.49      189.06     25.70 o 
   8  -2   6       37.03       35.12     27.91 o 
   9  -2   6        1.11        2.57      6.27 o 
  10  -2   6      134.79      164.21     38.76 o 
 -12  -1   6        1.64        5.01     22.74 o 
 -11  -1   6        7.38        5.45      5.17 o 
 -10  -1   6        3.64        0.18      4.62 o 
  -9  -1   6      175.17      181.96     19.63 o 
  -8  -1   6      643.73      657.90     22.83 o 
  -7  -1   6      428.41      467.16     26.05 o 
  -6  -1   6      104.40       95.46     13.07 o 
  -5  -1   6      291.30      323.55     18.76 o 
  -4  -1   6      120.93      112.24      7.49 o 
  -3  -1   6        2.47        8.74      4.21 o 
  -2  -1   6      644.77      599.23     10.93 o 
  -1  -1   6      239.91      222.33      7.75 o 
   0  -1   6      699.19      714.98     10.77 o 
   1  -1   6     1945.28     2000.39     31.99 o 
   2  -1   6      633.24      629.08     12.96 o 
   3  -1   6      593.32      563.81     24.06 o 
   4  -1   6       41.75       38.63      3.63 o 
   5  -1   6       53.39       50.55     14.30 o 
   6  -1   6       45.78       53.59     39.92 o 
   7  -1   6      144.34      130.70     16.16 o 
   8  -1   6      111.36      131.95     18.09 o 
   9  -1   6       26.83       23.22     20.27 o 
  10  -1   6        3.90        1.77     13.09 o 
 -12   0   6      149.66      153.06     15.92 o 
 -11   0   6        5.21        4.84      7.24 o 
 -10   0   6       43.39       37.90     23.17 o 
  -9   0   6       35.73       39.04     10.06 o 
  -8   0   6      568.79      581.77     33.62 o 
  -7   0   6        0.02        2.44      5.05 o 
  -6   0   6     1220.02     1229.26     38.13 o 
  -5   0   6      118.69      114.12     11.91 o 
  -4   0   6       92.18      115.52      9.75 o 
  -3   0   6     4100.21     4399.67     62.04 o 
  -2   0   6     3615.57     3600.06     91.15 o 
  -1   0   6    10220.98    10546.79    131.67 o 
   0   0   6     5274.79     5638.67     64.00 o 
   1   0   6     1103.24     1132.08     18.33 o 
   2   0   6       21.25       30.52      3.74 o 
   3   0   6     2343.15     2384.86     47.90 o 
   4   0   6      243.18      278.02     35.45 o 
   5   0   6        2.80        0.47      8.74 o 
   6   0   6      513.40      520.15     45.67 o 
   7   0   6       13.14       12.13      9.14 o 
   8   0   6        0.85        1.78     10.73 o 
   9   0   6       78.78       67.15     20.15 o 
  10   0   6       15.68       11.49     14.51 o 
 -12   1   6       51.71       53.30     28.60 o 
 -11   1   6       23.35       18.91     14.26 o 
 -10   1   6     1240.58     1316.18     75.69 o 
  -9   1   6        4.37        4.63      4.36 o 
  -8   1   6        2.32        2.25      5.00 o 
  -7   1   6     1485.46     1492.87     38.24 o 
  -6   1   6      403.59      443.62     26.89 o 
  -5   1   6        3.69        6.15      3.62 o 
  -4   1   6     2761.35     2863.57     69.80 o 
  -3   1   6       45.34       42.95      5.42 o 
  -2   1   6     1595.79     1647.71     16.40 o 
  -1   1   6    12186.29    13818.82    354.56 o 
   0   1   6     3877.28     4266.53    135.32 o 
   1   1   6        0.00        0.99      2.18 o 
   2   1   6       82.28       83.84      6.17 o 
   3   1   6      169.95      145.33     11.16 o 
   4   1   6      120.92      134.13     17.34 o 
   5   1   6      167.86      143.32     18.95 o 
   6   1   6      166.89      138.41     21.01 o 
   7   1   6      152.65      112.05     21.73 o 
   8   1   6      443.68      457.45     51.33 o 
   9   1   6       63.41       59.94     18.77 o 
  10   1   6       99.03       95.23     17.60 o 
 -13   2   6       21.33       21.51     28.48 o 
 -12   2   6        1.99        5.35      6.77 o 
 -11   2   6      153.27      136.39     12.77 o 
 -10   2   6       27.10       26.31     15.05 o 
  -9   2   6      191.79      166.92     18.46 o 
  -8   2   6      663.26      642.32     19.61 o 
  -7   2   6      144.33      139.79     14.75 o 
  -6   2   6      848.04      882.60     43.48 o 
  -5   2   6      235.61      245.43     15.27 o 
  -4   2   6      594.24      613.15     20.54 o 
  -3   2   6     1898.14     2064.56     50.06 o 
  -2   2   6       15.33       15.30      7.46 o 
  -1   2   6       79.91       81.91      6.55 o 
   0   2   6     2229.21     2283.09     42.24 o 
   1   2   6     1994.14     2136.25     56.16 o 
   2   2   6       56.15       54.73      4.08 o 
   3   2   6       12.91       12.50      1.66 o 
   4   2   6      223.52      233.32     22.73 o 
   5   2   6        7.09        9.00      8.05 o 
   6   2   6      446.56      398.33     37.01 o 
   7   2   6        6.33        4.10      7.50 o 
   8   2   6       10.70       13.84     14.95 o 
   9   2   6       89.81       70.56     25.42 o 
 -13   3   6      118.09      112.47     16.45 o 
 -12   3   6        0.35        4.49      7.94 o 
 -11   3   6      405.41      444.20     49.01 o 
 -10   3   6        2.99        2.39      4.05 o 
  -9   3   6      326.26      319.66     23.22 o 
  -8   3   6      457.45      426.40     26.13 o 
  -7   3   6      272.73      246.14     16.64 o 
  -6   3   6       14.35       28.63      8.74 o 
  -5   3   6       13.93        9.90      5.42 o 
  -4   3   6       36.21       45.18      6.29 o 
  -3   3   6      193.15      207.67     13.01 o 
  -2   3   6      157.95      157.09     12.46 o 
  -1   3   6      397.85      474.21     20.63 o 
   0   3   6     4178.52     4445.15     87.28 o 
   1   3   6      250.68      224.89     15.75 o 
   2   3   6      146.10      150.51     13.06 o 
   3   3   6      813.34      823.97     24.95 o 
   4   3   6        0.17        1.53     10.81 o 
   5   3   6      452.03      481.72     26.79 o 
   6   3   6      265.07      224.35     28.29 o 
   7   3   6        1.02        2.33      6.81 o 
   8   3   6        0.40        4.32      8.48 o 
   9   3   6       33.65       25.31     31.59 o 
 -13   4   6       90.11      100.81     17.41 o 
 -12   4   6       18.83       28.41     30.68 o 
 -11   4   6       97.08       86.99     62.30 o 
 -10   4   6       14.74       17.12      8.34 o 
  -9   4   6      102.96       94.64      9.28 o 
  -8   4   6       49.99       38.62      7.17 o 
  -7   4   6      118.57      121.17      9.15 o 
  -6   4   6        1.63        1.77      3.77 o 
  -5   4   6      339.02      381.81     29.25 o 
  -4   4   6       81.86       77.89      8.03 o 
  -3   4   6     1612.93     1648.14     30.97 o 
  -2   4   6     3648.06     3731.45    130.15 o 
  -1   4   6       23.46       12.60      7.64 o 
   0   4   6      853.28      823.61     30.92 o 
   1   4   6        1.08        0.92      1.48 o 
   2   4   6     1134.16     1151.79     24.05 o 
   3   4   6     1743.87     1621.49     69.70 o 
   4   4   6      435.86      385.03     34.77 o 
   5   4   6       70.61       64.84     46.97 o 
   6   4   6        1.15        4.38      9.74 o 
   7   4   6      121.71      128.79     18.55 o 
   8   4   6        8.74       15.40     16.97 o 
 -13   5   6        9.84        9.65     16.74 o 
 -12   5   6        5.66        3.87     10.55 o 
 -11   5   6       38.41       40.97     27.32 o 
 -10   5   6       18.00       28.87     20.77 o 
  -9   5   6      751.62      726.01     31.68 o 
  -8   5   6      252.24      254.13     22.47 o 
  -7   5   6      300.99      288.94     22.57 o 
  -6   5   6      940.16      965.33     51.16 o 
  -5   5   6      547.18      576.50     22.45 o 
  -4   5   6     1135.09     1146.34     38.12 o 
  -3   5   6      223.59      229.69     17.40 o 
  -2   5   6       54.33       54.94      6.46 o 
  -1   5   6      204.78      204.71     21.93 o 
   0   5   6       70.97       79.32      8.76 o 
   1   5   6     1572.23     1542.89     57.94 o 
   2   5   6      453.10      421.37     26.02 o 
   3   5   6       96.59       98.51      8.30 o 
   4   5   6     2416.87     2596.66    116.66 o 
   5   5   6      104.38       93.02     30.81 o 
   6   5   6       23.43       27.07     21.68 o 
   7   5   6        1.32        3.99      9.16 o 
   8   5   6      128.77      150.56     21.12 o 
 -12   6   6      109.85      124.49     32.34 o 
 -11   6   6      138.65      121.34     18.79 o 
 -10   6   6       90.33       78.29     36.57 o 
  -9   6   6        4.90        6.03      4.82 o 
  -8   6   6        6.90        6.72      4.50 o 
  -7   6   6      147.47      132.25     13.45 o 
  -6   6   6      366.20      381.48     28.42 o 
  -5   6   6       32.18       32.18      8.71 o 
  -4   6   6       10.41        9.84      6.48 o 
  -3   6   6      257.52      270.38     19.26 o 
  -2   6   6      906.72      922.55     31.21 o 
  -1   6   6      218.79      233.05     16.86 o 
   0   6   6      197.41      191.76     15.40 o 
   1   6   6      239.30      231.50     20.09 o 
   2   6   6     4466.34     4530.67    124.97 o 
   3   6   6      294.13      290.65     21.40 o 
   4   6   6       71.50       66.57     36.14 o 
   5   6   6        9.76       23.42     16.80 o 
   6   6   6       38.23       47.12     27.12 o 
   7   6   6        2.94        3.46      8.65 o 
 -12   7   6        0.12        1.85     14.07 o 
 -11   7   6      110.46      104.52     16.46 o 
 -10   7   6        2.45        3.95      5.27 o 
  -9   7   6       66.77       57.74     33.13 o 
  -8   7   6       36.16       27.74      5.56 o 
  -7   7   6       98.24       85.97      8.30 o 
  -6   7   6        2.23        3.85      3.84 o 
  -5   7   6     4473.02     4670.66     81.16 o 
  -4   7   6       83.75       74.19     13.10 o 
  -3   7   6       54.65       55.94     10.89 o 
  -2   7   6       88.50       80.50      9.60 o 
  -1   7   6     1101.91     1106.13     26.50 o 
   0   7   6       15.12       20.21     14.08 o 
   1   7   6     1288.23     1280.75     44.46 o 
   2   7   6      156.00      146.89     12.95 o 
   3   7   6       90.99       71.10      8.05 o 
   4   7   6      443.68      420.00     34.50 o 
   5   7   6       36.15       28.91     18.35 o 
   6   7   6      186.65      219.90     27.58 o 
   7   7   6      140.55      186.15     30.66 o 
 -12   8   6      124.59      158.75     26.11 o 
 -11   8   6        5.92       18.63     17.63 o 
 -10   8   6       13.68       10.25     10.81 o 
  -9   8   6        0.32        4.31      9.17 o 
  -8   8   6      218.64      208.96     26.92 o 
  -7   8   6       45.95       41.51      8.11 o 
  -6   8   6      280.23      262.77     26.42 o 
  -5   8   6       24.78       31.31     17.55 o 
  -4   8   6     1366.24     1397.41     31.59 o 
  -3   8   6       28.23       36.18     20.41 o 
  -2   8   6      255.60      263.18     22.07 o 
  -1   8   6        0.15        1.33      4.55 o 
   0   8   6      557.36      524.81     22.84 o 
   1   8   6      215.76      216.16     21.67 o 
   2   8   6      283.77      254.98     23.39 o 
   3   8   6       51.15       68.67     16.36 o 
   4   8   6        8.75        8.39      9.94 o 
   5   8   6      195.55      225.22     25.31 o 
   6   8   6      128.80      129.84     18.56 o 
 -12   9   6       64.73       64.96     94.84 o 
 -11   9   6       93.33      106.35     25.29 o 
 -10   9   6       76.54       90.49     55.57 o 
  -9   9   6       68.71       63.09     16.05 o 
  -8   9   6      644.52      670.30     51.99 o 
  -7   9   6       19.62       24.49      7.87 o 
  -6   9   6      324.41      326.81     24.56 o 
  -5   9   6       34.86       29.55     16.14 o 
  -4   9   6        1.04        3.72      7.32 o 
  -3   9   6      971.32      971.71     27.12 o 
  -2   9   6      553.50      556.02     22.79 o 
  -1   9   6        6.24        8.09      5.41 o 
   0   9   6      916.53      858.97     35.58 o 
   1   9   6       25.03       26.35     15.74 o 
   2   9   6      100.21       97.96     12.21 o 
   3   9   6       26.33       19.90     15.39 o 
   4   9   6        2.95        4.28      7.36 o 
   5   9   6       57.56       67.82     18.99 o 
 -11  10   6       11.95       14.57     16.97 o 
 -10  10   6        7.84        3.84      6.91 o 
  -9  10   6      150.33      158.76     19.21 o 
  -8  10   6       24.38       22.56     16.60 o 
  -7  10   6       70.67       72.82     11.53 o 
  -6  10   6        2.43        4.16      4.68 o 
  -5  10   6     1386.71     1424.49     58.87 o 
  -4  10   6       45.90       48.58     30.61 o 
  -3  10   6        7.75       10.40      7.53 o 
  -2  10   6      901.63      966.52     37.78 o 
  -1  10   6      391.82      388.19     28.11 o 
   0  10   6      144.69      127.96     13.58 o 
   1  10   6      382.78      394.07     33.29 o 
   2  10   6        8.01        5.67      5.76 o 
   3  10   6        0.00        1.91      6.32 o 
   4  10   6       13.87       15.83     16.54 o 
 -11  11   6        1.17        3.71      9.74 o 
 -10  11   6       11.56       16.33     18.97 o 
  -9  11   6       37.24       29.14     21.02 o 
  -8  11   6        0.03        3.57      4.70 o 
  -7  11   6       81.17       69.18     14.93 o 
  -6  11   6      143.66      143.58     14.16 o 
  -5  11   6       84.16       91.74     12.54 o 
  -4  11   6       70.96       66.39     33.00 o 
  -3  11   6      302.16      306.94     22.89 o 
  -2  11   6      209.74      219.87     22.76 o 
  -1  11   6        9.31        8.55      5.77 o 
   0  11   6      208.16      187.99     17.25 o 
   1  11   6       49.02       37.27     27.62 o 
   2  11   6      143.61      131.53     23.65 o 
   3  11   6       45.23       35.47     45.97 o 
 -10  12   6      208.31      242.19     23.58 o 
  -9  12   6        0.00        3.25      5.84 o 
  -8  12   6       65.27       40.55     43.58 o 
  -7  12   6        2.26        3.08      5.21 o 
  -6  12   6      208.77      212.87     29.20 o 
  -5  12   6       75.59       73.95     10.16 o 
  -4  12   6        6.42        4.35      4.39 o 
  -3  12   6       38.73       42.70     28.60 o 
  -2  12   6       33.41       29.95     22.16 o 
  -1  12   6       73.44       69.51     14.52 o 
   0  12   6      435.12      504.33     40.26 o 
   1  12   6      389.57      408.48     48.92 o 
   2  12   6       47.76       46.90     13.37 o 
  -8  13   6       32.91       25.05     29.68 o 
  -7  13   6       52.29       56.91     45.65 o 
  -6  13   6      119.98      129.07     30.26 o 
  -5  13   6      141.24      152.79     25.95 o 
  -4  13   6       65.38       81.28     13.67 o 
  -3  13   6      748.71      773.75     31.61 o 
  -2  13   6      166.51      185.39     18.16 o 
  -1  13   6       39.14       37.32     10.95 o 
   0  13   6       10.07        7.51      7.89 o 
  -6  14   6       55.77       54.73     14.57 o 
  -5  14   6       14.18        8.79     14.76 o 
  -4  14   6        1.96        2.63      6.49 o 
  -3  14   6       11.11       10.14      9.23 o 
   0 -15   7       37.54       32.25     34.52 o 
   1 -15   7      272.14      273.49     34.39 o 
   2 -15   7        3.43        4.70     11.76 o 
   3 -15   7       62.20       53.58     72.99 o 
   4 -15   7        1.56        2.70      9.43 o 
   5 -15   7        0.09        7.03     15.56 o 
  -3 -14   7        4.86        5.23     10.41 o 
  -2 -14   7       11.14       10.24     13.14 o 
  -1 -14   7        0.03       -0.52     13.82 o 
   0 -14   7      144.96      166.61     18.12 o 
   1 -14   7      191.19      206.19     22.58 o 
   2 -14   7        0.00        2.30      4.55 o 
   3 -14   7       42.78       41.57     51.79 o 
   4 -14   7       35.02       33.62     45.92 o 
   5 -14   7        2.15        6.22     13.75 o 
   6 -14   7        5.20        1.64     11.94 o 
  -4 -13   7       23.52       16.29     18.03 o 
  -3 -13   7       74.75       65.50     18.19 o 
  -2 -13   7      145.58      118.46     15.01 o 
  -1 -13   7       90.60       94.26     17.53 o 
   0 -13   7       16.41       14.57      8.65 o 
   1 -13   7      361.26      373.20     40.30 o 
   2 -13   7        0.07        2.12      4.85 o 
   3 -13   7      129.44      122.25     12.41 o 
   4 -13   7       22.50       26.32     20.37 o 
   5 -13   7        3.66        6.55      9.72 o 
   6 -13   7        6.60       10.53     18.27 o 
   7 -13   7       32.40       22.41     32.38 o 
   8 -13   7      125.06      141.32     21.43 o 
  -5 -12   7        0.93        2.90      8.78 o 
  -4 -12   7        0.33        3.67      5.97 o 
  -3 -12   7      187.90      186.67     26.06 o 
  -2 -12   7       32.97       21.96     19.64 o 
  -1 -12   7       27.13       26.44     16.61 o 
   0 -12   7      411.93      421.97     31.22 o 
   1 -12   7      130.18      136.35     14.06 o 
   2 -12   7      103.61      104.55     16.89 o 
   3 -12   7        4.50        5.35      5.95 o 
   4 -12   7        8.68        7.93      6.85 o 
   5 -12   7      125.33      121.30     59.01 o 
   6 -12   7      105.45      112.02     21.99 o 
   7 -12   7       73.62       58.13     57.70 o 
   8 -12   7        6.65        6.78      6.97 o 
  -6 -11   7       38.07       36.43     37.39 o 
  -5 -11   7       18.11       17.87     14.58 o 
  -4 -11   7        0.36        0.08      7.03 o 
  -3 -11   7      238.12      218.33     25.94 o 
  -2 -11   7       19.18       26.06     16.79 o 
  -1 -11   7       64.39       67.91     33.60 o 
   0 -11   7        4.83        4.51      6.15 o 
   1 -11   7       29.24       33.44     20.99 o 
   2 -11   7      379.09      408.35     20.82 o 
   3 -11   7       53.66       65.17      9.86 o 
   4 -11   7      121.98      117.41     11.24 o 
   5 -11   7        1.31       -0.27      8.82 o 
   6 -11   7      379.55      414.72     59.84 o 
   7 -11   7      101.12      124.19     19.47 o 
   8 -11   7        8.21       10.74     10.74 o 
   9 -11   7       14.55        9.70     18.68 o 
  -7 -10   7      103.68      136.28     29.26 o 
  -6 -10   7      124.97      132.60     20.91 o 
  -5 -10   7        4.35        2.01      9.62 o 
  -4 -10   7      209.64      176.43     25.83 o 
  -3 -10   7      139.08      161.03     22.87 o 
  -2 -10   7      764.72      836.98     45.08 o 
  -1 -10   7        1.14        5.47     10.05 o 
   0 -10   7      513.14      522.16     22.82 o 
   1 -10   7      263.06      263.51     32.68 o 
   2 -10   7      513.12      519.69     21.06 o 
   3 -10   7     1468.64     1527.55     67.33 o 
   4 -10   7       98.99       96.70      7.58 o 
   5 -10   7       46.66       39.88     14.53 o 
   6 -10   7      180.26      194.46     21.75 o 
   7 -10   7        2.21        3.64      4.05 o 
   8 -10   7      306.01      346.39     26.96 o 
   9 -10   7      308.01      319.07     45.96 o 
  -8  -9   7      103.77      109.18     18.96 o 
  -7  -9   7      209.96      241.30     27.41 o 
  -6  -9   7      235.45      204.76     37.74 o 
  -5  -9   7        2.60        5.98      5.49 o 
  -4  -9   7        0.23        3.95     10.03 o 
  -3  -9   7      115.84      147.09     53.01 o 
  -2  -9   7      250.64      293.92     36.59 o 
  -1  -9   7      278.08      288.75     28.62 o 
   0  -9   7        0.89        4.04      4.20 o 
   1  -9   7      187.40      183.01     22.07 o 
   2  -9   7        1.14        2.87      5.55 o 
   3  -9   7      272.43      280.06     19.29 o 
   4  -9   7      552.95      560.59     38.61 o 
   5  -9   7       23.24       18.90      8.83 o 
   6  -9   7       38.99       43.18     22.97 o 
   7  -9   7        1.20        2.91      4.93 o 
   8  -9   7       65.40       79.31     13.37 o 
   9  -9   7        0.04        4.39     11.17 o 
  10  -9   7        9.10        4.47      9.13 o 
  -9  -8   7       35.93       31.00     25.74 o 
  -8  -8   7       26.81       22.85     19.73 o 
  -7  -8   7        1.64        6.18      7.51 o 
  -6  -8   7        5.25        3.05      3.48 o 
  -5  -8   7       53.02       80.00     11.65 o 
  -4  -8   7      193.58      200.74     27.07 o 
  -3  -8   7       13.16       12.88      1.80 o 
  -2  -8   7      583.54      558.14     25.10 o 
  -1  -8   7        4.32        5.81      4.93 o 
   0  -8   7     1825.71     1954.09     53.63 o 
   1  -8   7      164.55      158.30     20.72 o 
   2  -8   7       90.63       87.17      6.34 o 
   3  -8   7       49.99       46.48      4.56 o 
   4  -8   7      185.67      182.75     16.74 o 
   5  -8   7      868.12      879.99     20.60 o 
   6  -8   7      223.21      250.43     30.08 o 
   7  -8   7       85.57       82.72     17.59 o 
   8  -8   7        6.11        6.51      9.31 o 
   9  -8   7      198.17      217.03     37.60 o 
  10  -8   7       14.71       16.25     25.92 o 
 -10  -7   7       62.24       85.76     30.75 o 
  -9  -7   7        4.45        7.25      6.18 o 
  -8  -7   7        0.23        1.68      5.59 o 
  -7  -7   7      107.48      103.50     16.98 o 
  -6  -7   7      122.63      107.02     15.21 o 
  -5  -7   7       94.48       76.39     10.20 o 
  -4  -7   7       10.71       12.41      5.93 o 
  -3  -7   7      112.79      113.65     10.46 o 
  -2  -7   7      213.35      213.28     20.14 o 
  -1  -7   7       76.70       69.28     11.95 o 
   0  -7   7     1864.47     1860.52     65.65 o 
   1  -7   7       16.26       19.91      1.59 o 
   2  -7   7     1012.26     1072.12     21.90 o 
   3  -7   7       10.05        8.97      5.29 o 
   4  -7   7       14.91       12.27      6.47 o 
   5  -7   7      129.20      119.83     11.44 o 
   6  -7   7        0.50        1.64      2.59 o 
   7  -7   7       67.83       78.48     10.89 o 
   8  -7   7        0.32        1.29      4.41 o 
   9  -7   7        0.04        4.14     15.19 o 
  10  -7   7       67.62       49.91     97.17 o 
 -10  -6   7        9.34       10.08     14.64 o 
  -9  -6   7        5.64        6.22      5.10 o 
  -8  -6   7        7.33        3.52      5.59 o 
  -7  -6   7      149.46      147.16     17.02 o 
  -6  -6   7      732.76      746.61     24.37 o 
  -5  -6   7       14.44       14.55      9.35 o 
  -4  -6   7      986.58      917.45     56.95 o 
  -3  -6   7      482.51      482.23     17.14 o 
  -2  -6   7        7.50        7.61      2.82 o 
  -1  -6   7      319.42      308.29     24.74 o 
   0  -6   7       17.14       23.41     12.35 o 
   1  -6   7      236.84      223.69     13.55 o 
   2  -6   7       24.15       26.78      4.53 o 
   3  -6   7        5.07        5.47      3.17 o 
   4  -6   7      709.56      737.24     25.56 o 
   5  -6   7      234.85      229.29     20.13 o 
   6  -6   7        0.01        1.38      2.78 o 
   7  -6   7       29.16       32.26      5.32 o 
   8  -6   7        0.78        3.12     18.27 o 
   9  -6   7       14.19       14.50     28.44 o 
  10  -6   7        9.10        5.35     13.94 o 
 -11  -5   7       19.73       17.82     25.92 o 
 -10  -5   7        0.55        2.57      6.71 o 
  -9  -5   7       29.66       26.73     19.31 o 
  -8  -5   7      190.17      168.19     15.34 o 
  -7  -5   7        6.25        9.40      6.18 o 
  -6  -5   7       65.06       65.48      9.97 o 
  -5  -5   7       80.35       81.27      8.49 o 
  -4  -5   7      266.75      246.38     12.86 o 
  -3  -5   7      224.24      232.41     13.30 o 
  -2  -5   7     1637.21     1657.84     38.65 o 
  -1  -5   7      364.67      323.03     14.20 o 
   0  -5   7      175.23      162.04     12.03 o 
   1  -5   7      733.58      743.58     17.97 o 
   2  -5   7     1716.75     1768.91     50.65 o 
   3  -5   7      517.18      494.37     27.91 o 
   4  -5   7      103.50       91.01      7.98 o 
   5  -5   7       12.35       13.96      8.34 o 
   6  -5   7       17.11       18.44      6.68 o 
   7  -5   7      287.97      293.06     25.06 o 
   8  -5   7       77.64       76.96     82.60 o 
   9  -5   7        0.81        4.12     13.19 o 
  10  -5   7       91.22       88.24     31.90 o 
 -11  -4   7       15.59       14.33     17.74 o 
 -10  -4   7        0.78        0.82      6.17 o 
  -9  -4   7      155.31      146.05     15.74 o 
  -8  -4   7       33.86       48.96     23.79 o 
  -7  -4   7      128.03      116.74     13.19 o 
  -6  -4   7        7.20        6.65      6.91 o 
  -5  -4   7       92.49       86.45      8.37 o 
  -4  -4   7      697.22      737.30     25.85 o 
  -3  -4   7      799.43      798.56     26.35 o 
  -2  -4   7      426.07      402.29     16.43 o 
  -1  -4   7       28.45       21.84      3.18 o 
   0  -4   7       44.87       43.81      3.75 o 
   1  -4   7       18.69       14.72      3.66 o 
   2  -4   7      110.12      114.67      9.79 o 
   3  -4   7      957.05      893.73     97.75 o 
   4  -4   7      262.59      230.55     14.95 o 
   5  -4   7        2.42        3.84      3.02 o 
   6  -4   7      115.67      112.46     11.48 o 
   7  -4   7      393.43      418.72     26.95 o 
   8  -4   7      321.05      314.56     28.72 o 
   9  -4   7        8.27        8.01     21.66 o 
  10  -4   7       59.43       46.34     84.54 o 
 -11  -3   7        2.05        5.54      6.76 o 
 -10  -3   7       15.28       11.82     11.66 o 
  -9  -3   7        5.79        2.93      4.83 o 
  -8  -3   7       52.51       42.86     21.74 o 
  -7  -3   7      162.50      135.77     14.22 o 
  -6  -3   7      107.40      113.26      9.51 o 
  -5  -3   7      804.40      789.10     35.66 o 
  -4  -3   7      515.46      483.54     21.76 o 
  -3  -3   7       13.35       22.46      4.00 o 
  -2  -3   7       14.79       14.70      2.48 o 
  -1  -3   7      201.80      202.26      9.89 o 
   0  -3   7      901.02      881.03     17.62 o 
   1  -3   7      236.99      267.19     12.20 o 
   2  -3   7        0.00        1.41      2.31 o 
   3  -3   7      158.10      119.19     11.52 o 
   4  -3   7      271.83      261.19     17.12 o 
   5  -3   7      553.17      535.48     13.80 o 
   6  -3   7      578.13      587.66     14.83 o 
   7  -3   7       32.51       37.72     27.12 o 
   8  -3   7      101.59      115.26     18.87 o 
   9  -3   7       59.29       69.74     94.30 o 
  10  -3   7      379.34      439.02     83.04 o 
 -12  -2   7       19.47       16.94     22.15 o 
 -11  -2   7      192.90      197.07     20.32 o 
 -10  -2   7      249.21      248.21     26.66 o 
  -9  -2   7      176.42      162.72     20.92 o 
  -8  -2   7       32.41       33.13     13.86 o 
  -7  -2   7      601.09      600.63     20.29 o 
  -6  -2   7      350.73      362.98     26.90 o 
  -5  -2   7     2131.03     2167.45     62.27 o 
  -4  -2   7     2672.39     2803.20     67.36 o 
  -3  -2   7       18.10       26.52      5.10 o 
  -2  -2   7      583.16      583.53     14.67 o 
  -1  -2   7     2442.51     2482.87     70.88 o 
   0  -2   7        4.71        2.80      1.68 o 
   1  -2   7      143.75      168.41      9.92 o 
   2  -2   7     2904.32     2816.14     57.33 o 
   3  -2   7      217.61      208.48     16.21 o 
   4  -2   7      178.31      173.46     11.23 o 
   5  -2   7      361.08      361.12     22.70 o 
   6  -2   7       49.36       64.65     15.75 o 
   7  -2   7      365.15      337.36     41.13 o 
   8  -2   7        6.56        9.59     11.22 o 
   9  -2   7       93.91       82.35     18.36 o 
  10  -2   7      179.19      212.60     46.79 o 
 -12  -1   7       63.78       66.67     10.85 o 
 -11  -1   7        4.22        7.64      6.85 o 
 -10  -1   7      320.04      332.17     23.19 o 
  -9  -1   7       67.84       79.56     14.43 o 
  -8  -1   7       28.52       33.96     14.46 o 
  -7  -1   7       14.92       16.50      9.25 o 
  -6  -1   7        8.73        8.68      5.50 o 
  -5  -1   7       64.45       59.16      6.60 o 
  -4  -1   7       15.62       18.40     10.91 o 
  -3  -1   7       19.01       17.13      4.10 o 
  -2  -1   7     4328.41     5084.53     78.10 o 
  -1  -1   7      226.39      227.82      8.77 o 
   0  -1   7     3495.67     3537.23     95.57 o 
   1  -1   7      988.16      948.08     18.84 o 
   2  -1   7      147.40      148.13     12.12 o 
   3  -1   7     1028.47      992.93     27.10 o 
   4  -1   7        0.22        0.49      1.01 o 
   5  -1   7       42.70       43.74     29.53 o 
   6  -1   7       81.08       75.70     16.66 o 
   7  -1   7       38.88       45.52     28.92 o 
   8  -1   7        2.12        3.86      7.76 o 
   9  -1   7       76.89       84.51     19.46 o 
  10  -1   7        0.01        2.43     14.75 o 
 -12   0   7        0.52        2.49      4.23 o 
 -11   0   7       97.57       97.06     13.31 o 
 -10   0   7        9.15       11.98      8.19 o 
  -9   0   7        4.04        3.27      2.88 o 
  -8   0   7        0.21        2.96      4.77 o 
  -7   0   7        9.46       11.89      6.34 o 
  -6   0   7      536.84      517.02     25.62 o 
  -5   0   7      421.02      461.10     26.22 o 
  -4   0   7     2298.22     2304.71     47.34 o 
  -3   0   7      245.06      237.81     14.09 o 
  -2   0   7     7360.56     8141.22    129.93 o 
  -1   0   7      107.56       96.62      6.49 o 
   0   0   7       19.29       37.13      5.46 o 
   1   0   7       48.01       53.67      5.35 o 
   2   0   7      390.88      401.71     18.51 o 
   3   0   7        0.62        1.57      1.27 o 
   4   0   7        0.93        5.09     11.57 o 
   5   0   7      126.48      130.67     17.06 o 
   6   0   7        1.56        5.24      5.10 o 
   7   0   7       11.81       11.39     15.50 o 
   8   0   7      459.62      467.48     48.62 o 
   9   0   7       27.52       14.16     19.99 o 
 -12   1   7      150.37      157.06     23.98 o 
 -11   1   7      642.49      657.59     47.07 o 
 -10   1   7       15.13       16.75      8.49 o 
  -9   1   7      135.14      137.49     11.28 o 
  -8   1   7      119.50      125.29     10.71 o 
  -7   1   7       11.48       14.47      8.85 o 
  -6   1   7      220.98      223.55     16.73 o 
  -5   1   7      341.67      340.06     20.12 o 
  -4   1   7       85.76       62.25      7.11 o 
  -3   1   7      247.59      241.75     14.50 o 
  -2   1   7      906.41      960.64     21.80 o 
  -1   1   7      505.66      566.91     18.74 o 
   0   1   7        8.68       18.19      7.95 o 
   1   1   7      255.64      243.64     11.92 o 
   2   1   7      832.35      868.95     21.93 o 
   3   1   7     2364.46     2502.05     57.87 o 
   4   1   7      834.20      860.26     33.38 o 
   5   1   7      137.65      127.91     15.16 o 
   6   1   7      446.72      407.40     36.79 o 
   7   1   7       24.42       32.94     27.99 o 
   8   1   7       54.23       52.52     45.26 o 
   9   1   7        5.88        6.68      7.65 o 
 -12   2   7      124.27      129.79     24.30 o 
 -11   2   7       68.55       63.06     10.66 o 
 -10   2   7       53.22       51.63      9.79 o 
  -9   2   7       85.60       87.72     23.41 o 
  -8   2   7     1304.90     1357.41     37.26 o 
  -7   2   7       19.10       23.46     10.06 o 
  -6   2   7      424.58      370.06     22.50 o 
  -5   2   7      288.03      278.99     17.76 o 
  -4   2   7      208.56      201.60     18.09 o 
  -3   2   7        3.11        4.93      4.62 o 
  -2   2   7     7141.15     7921.99    235.39 o 
  -1   2   7      322.95      329.95     18.20 o 
   0   2   7        0.60        1.97      3.53 o 
   1   2   7      155.05      151.76     12.21 o 
   2   2   7      462.86      453.85     22.25 o 
   3   2   7      574.96      558.20     12.55 o 
   4   2   7       54.43       47.47     33.02 o 
   5   2   7        4.48        3.04      9.27 o 
   6   2   7        9.41       10.19     10.32 o 
   7   2   7        3.35        4.18      8.72 o 
   8   2   7       77.76       86.78     17.31 o 
   9   2   7        0.01        1.08      3.44 o 
 -13   3   7       17.55       15.72     19.48 o 
 -12   3   7       41.80       32.73     23.07 o 
 -11   3   7       12.64       10.82     14.33 o 
 -10   3   7      122.80      125.94     12.80 o 
  -9   3   7      222.53      214.79     23.66 o 
  -8   3   7      105.72      105.12     13.64 o 
  -7   3   7      206.99      205.23     17.54 o 
  -6   3   7        9.10       12.04      6.76 o 
  -5   3   7       69.12       59.88      6.97 o 
  -4   3   7     1740.77     1830.49     55.11 o 
  -3   3   7      235.31      255.14     18.13 o 
  -2   3   7      378.06      351.88     20.19 o 
  -1   3   7      501.53      458.48     26.17 o 
   0   3   7      520.56      546.30     24.13 o 
   1   3   7      470.63      436.08     21.66 o 
   2   3   7      851.90      804.96     18.99 o 
   3   3   7      271.48      277.91     18.13 o 
   4   3   7        0.46        1.30      7.81 o 
   5   3   7        2.07        1.77      9.30 o 
   6   3   7      227.54      206.41     25.35 o 
   7   3   7        4.52        5.57     12.67 o 
   8   3   7        0.36        0.98      8.67 o 
 -13   4   7       61.86       77.98     15.54 o 
 -12   4   7        0.01        2.36      8.73 o 
 -11   4   7        0.02        3.33      7.88 o 
 -10   4   7       70.82       61.74      8.82 o 
  -9   4   7       83.98       74.90      9.93 o 
  -8   4   7      190.25      170.72     17.45 o 
  -7   4   7     1369.16     1367.85     64.03 o 
  -6   4   7      101.00       85.33      8.91 o 
  -5   4   7      603.69      683.69     28.52 o 
  -4   4   7        2.86        2.47      3.83 o 
  -3   4   7      825.36      864.89     35.11 o 
  -2   4   7      814.80      824.05     27.00 o 
  -1   4   7       46.64       42.77      9.34 o 
   0   4   7     3272.67     3548.31     97.00 o 
   1   4   7     1369.99     1420.18     35.53 o 
   2   4   7      766.04      721.22     14.61 o 
   3   4   7        0.57        0.93      1.24 o 
   4   4   7      410.80      376.55     36.12 o 
   5   4   7      454.68      507.55     45.25 o 
   6   4   7       43.21       43.51     41.11 o 
   7   4   7       11.44       13.28     15.66 o 
   8   4   7      116.38      131.79     19.68 o 
 -12   5   7        0.00        1.84      8.10 o 
 -11   5   7      148.02      148.59     20.07 o 
 -10   5   7       23.90       29.01     13.51 o 
  -9   5   7       80.76       79.56      9.49 o 
  -8   5   7      756.98      730.35     35.46 o 
  -7   5   7      998.40     1005.45     25.35 o 
  -6   5   7       76.56       70.97     10.95 o 
  -5   5   7     1360.77     1424.82     81.41 o 
  -4   5   7      855.60      939.20     48.68 o 
  -3   5   7       26.41       25.58     13.33 o 
  -2   5   7       34.71       35.83      8.41 o 
  -1   5   7      123.98       99.86     12.87 o 
   0   5   7        0.38        2.29      4.44 o 
   1   5   7       15.82       15.26      8.35 o 
   2   5   7      445.66      389.15     41.00 o 
   3   5   7       11.74        9.16      5.03 o 
   4   5   7       48.32       56.46     39.22 o 
   5   5   7      382.28      394.10     33.77 o 
   6   5   7       22.76       27.05     25.71 o 
   7   5   7       25.82       24.53     28.64 o 
 -12   6   7      127.20      149.44     24.18 o 
 -11   6   7        4.02        2.83      8.47 o 
 -10   6   7        8.29       10.60     10.23 o 
  -9   6   7       14.64       18.95      4.87 o 
  -8   6   7      124.31      118.73     18.20 o 
  -7   6   7      137.99      139.09     12.52 o 
  -6   6   7      310.04      335.09     24.82 o 
  -5   6   7     4270.10     4265.45    121.98 o 
  -4   6   7        1.53        2.69      4.71 o 
  -3   6   7       68.02       60.67      9.59 o 
  -2   6   7       68.15       66.11     11.20 o 
  -1   6   7     1738.90     1641.51     48.89 o 
   0   6   7      570.94      550.44     32.82 o 
   1   6   7       23.34       21.78     12.53 o 
   2   6   7      168.75      175.43     18.82 o 
   3   6   7        3.73        3.03      3.17 o 
   4   6   7      276.48      294.90     25.28 o 
   5   6   7       40.62       42.49     32.83 o 
   6   6   7      125.06      127.68     20.43 o 
   7   6   7       42.92       30.76     32.37 o 
 -12   7   7      131.61      133.25     20.43 o 
 -11   7   7      101.71      100.58     52.76 o 
 -10   7   7        8.16       10.61      7.61 o 
  -9   7   7       39.52       43.68     28.73 o 
  -8   7   7      166.57      178.00     18.32 o 
  -7   7   7     2119.66     2091.82     93.24 o 
  -6   7   7     4001.92     4253.94    124.60 o 
  -5   7   7      164.92      146.06     17.90 o 
  -4   7   7      274.97      269.82     22.42 o 
  -3   7   7      561.41      534.39     21.06 o 
  -2   7   7        0.04        2.41      3.76 o 
  -1   7   7      189.80      161.11     17.82 o 
   0   7   7      188.87      176.77     18.24 o 
   1   7   7       28.91       31.65      9.85 o 
   2   7   7      255.43      233.06     22.16 o 
   3   7   7      516.22      573.95     47.21 o 
   4   7   7      116.54      119.16     19.60 o 
   5   7   7      186.82      187.12     23.26 o 
   6   7   7       31.46       19.71     20.04 o 
 -12   8   7       26.02       24.99     32.62 o 
 -11   8   7        0.03        1.51      6.89 o 
 -10   8   7        4.56        7.15      7.25 o 
  -9   8   7       34.91       37.26     27.24 o 
  -8   8   7        7.77        8.76      6.04 o 
  -7   8   7      387.17      323.24     45.38 o 
  -6   8   7       28.11       30.81     15.44 o 
  -5   8   7      163.01      162.27     17.72 o 
  -4   8   7      326.74      301.97     30.29 o 
  -3   8   7      159.41      157.54     17.50 o 
  -2   8   7       83.83       76.80     10.20 o 
  -1   8   7        7.59       12.15      6.85 o 
   0   8   7       60.33       57.46     10.26 o 
   1   8   7       42.41       35.16      8.02 o 
   2   8   7       16.30       13.79     11.46 o 
   3   8   7      218.88      249.13     33.53 o 
   4   8   7      193.12      216.71     32.84 o 
   5   8   7        0.14        2.50      9.63 o 
 -11   9   7       12.39       14.60     18.69 o 
 -10   9   7        9.65        7.54     10.25 o 
  -9   9   7       29.71       34.61     24.90 o 
  -8   9   7      112.51       99.24     14.35 o 
  -7   9   7      772.68      783.56     47.93 o 
  -6   9   7       38.75       36.72     19.22 o 
  -5   9   7      502.32      500.53     30.21 o 
  -4   9   7      144.23      133.31     14.08 o 
  -3   9   7      178.65      192.17     21.22 o 
  -2   9   7      455.67      411.04     29.00 o 
  -1   9   7       19.56       17.70      8.69 o 
   0   9   7      157.69      158.19     15.29 o 
   1   9   7       74.61       70.41     10.06 o 
   2   9   7        0.10        1.79      7.52 o 
   3   9   7       48.50       48.33     29.03 o 
   4   9   7        4.87        7.27      9.63 o 
 -11  10   7       18.33       20.73     22.04 o 
 -10  10   7       42.16       23.21     24.84 o 
  -9  10   7        4.26       -0.46     13.65 o 
  -8  10   7      168.35      157.94     18.23 o 
  -7  10   7        0.57        0.74      3.86 o 
  -6  10   7      126.98      113.22     11.15 o 
  -5  10   7      237.60      236.34     18.12 o 
  -4  10   7      199.72      218.56     19.17 o 
  -3  10   7      166.23      154.79     12.37 o 
  -2  10   7      221.13      218.34     16.91 o 
  -1  10   7        9.51        9.51      7.19 o 
   0  10   7        0.33        1.40      4.82 o 
   1  10   7       34.95       27.01     21.46 o 
   2  10   7       11.35       10.43     10.07 o 
   3  10   7       75.41       91.87     19.27 o 
 -10  11   7        6.18        6.34      9.45 o 
  -9  11   7       15.67       18.29     19.17 o 
  -8  11   7       15.05        8.33     10.10 o 
  -7  11   7        1.97        1.72      7.35 o 
  -6  11   7      339.04      363.75     29.07 o 
  -5  11   7      110.97       95.36     11.90 o 
  -4  11   7       10.76        9.16      7.57 o 
  -3  11   7      298.59      304.50     28.73 o 
  -2  11   7      123.41      118.45     13.45 o 
  -1  11   7       60.09       60.87     14.54 o 
   0  11   7        0.69        1.85      4.27 o 
   1  11   7       24.03       13.19     21.67 o 
   2  11   7       46.44       39.92     40.59 o 
  -9  12   7      149.55      186.56     22.09 o 
  -8  12   7      177.00      182.71     22.38 o 
  -7  12   7        3.07        7.03      7.74 o 
  -6  12   7       30.27       24.01     28.59 o 
  -5  12   7        0.01        2.79      3.70 o 
  -4  12   7      112.59      121.57     14.01 o 
  -3  12   7      153.80      148.16     14.39 o 
  -2  12   7      280.62      311.46     24.10 o 
  -1  12   7       55.02       58.94     25.60 o 
   0  12   7      293.81      311.58     31.92 o 
   1  12   7        3.95        3.79      9.87 o 
  -8  13   7        5.68        7.13      8.80 o 
  -7  13   7        6.08        5.55      8.05 o 
  -6  13   7      115.26      113.72     17.08 o 
  -5  13   7       72.77       77.86     14.02 o 
  -4  13   7      351.39      345.84     33.96 o 
  -3  13   7        0.29        1.21      5.95 o 
  -2  13   7        0.01        1.40      4.33 o 
  -1  13   7      244.27      235.72     18.17 o 
   0 -15   8        1.49        6.19      5.03 o 
   1 -15   8       16.02       14.89     14.06 o 
   2 -15   8        0.42        2.06      8.49 o 
   3 -15   8       15.02       13.40     21.29 o 
   4 -15   8       95.72      109.59     23.41 o 
  -2 -14   8        1.44        5.34      8.27 o 
  -1 -14   8        8.34        3.47      6.71 o 
   0 -14   8        7.94       14.09     11.22 o 
   1 -14   8      734.57      807.19     50.07 o 
   2 -14   8      234.93      264.30     23.61 o 
   3 -14   8        0.00       -0.08     12.65 o 
   4 -14   8       85.03       79.42     23.76 o 
   5 -14   8      174.69      185.74     36.54 o 
   6 -14   8       43.29       53.04     69.43 o 
  -4 -13   8        6.90        6.96      6.57 o 
  -3 -13   8        9.16        9.16      9.73 o 
  -2 -13   8      190.66      163.55     18.43 o 
  -1 -13   8      241.42      258.92     24.67 o 
   0 -13   8       88.99       93.81     13.34 o 
   1 -13   8      251.31      255.52     30.04 o 
   2 -13   8       42.54       32.08     32.89 o 
   3 -13   8      269.63      286.42     36.56 o 
   5 -13   8       13.23       17.17     29.55 o 
   6 -13   8      205.17      205.65     32.77 o 
   7 -13   8       48.35       47.31     32.52 o 
  -5 -12   8      313.99      311.66     38.22 o 
  -4 -12   8       61.65       50.20     16.49 o 
  -3 -12   8        6.61       12.00     11.03 o 
  -2 -12   8       62.00       50.25     40.72 o 
  -1 -12   8       57.67       66.57     18.14 o 
   0 -12   8       35.56       51.80     31.39 o 
   1 -12   8       63.26       71.56     13.93 o 
   2 -12   8        2.27        2.00      6.47 o 
   3 -12   8       90.33      102.95     11.03 o 
   4 -12   8        5.16        4.99      8.20 o 
   5 -12   8       10.35       10.69     10.07 o 
   6 -12   8       79.18       79.96     46.09 o 
   7 -12   8       14.87        9.47     16.40 o 
   8 -12   8      102.00       91.11     17.85 o 
  -6 -11   8       30.88       24.99     26.25 o 
  -5 -11   8       71.10       50.71     40.68 o 
  -4 -11   8        1.26        4.45      6.63 o 
  -3 -11   8       91.15      103.91     77.32 o 
  -2 -11   8      229.71      181.67     22.21 o 
  -1 -11   8      280.38      306.31     21.98 o 
   0 -11   8        1.86        3.51      6.02 o 
   1 -11   8      131.45      129.39     17.70 o 
   2 -11   8       53.03       58.48     11.22 o 
   3 -11   8       11.60       13.78     11.20 o 
   4 -11   8      105.05      119.52     11.14 o 
   5 -11   8       63.74       64.11     38.03 o 
   6 -11   8       75.95       63.77     53.26 o 
   7 -11   8       24.65       31.83     38.80 o 
   8 -11   8       14.81       13.63     27.51 o 
  -7 -10   8        5.01        7.61     11.59 o 
  -6 -10   8       34.34       37.50     27.89 o 
  -5 -10   8       81.02       87.56     56.67 o 
  -4 -10   8      152.11      129.88     21.48 o 
  -3 -10   8        4.46        8.30      7.46 o 
  -2 -10   8       67.29       78.55     38.59 o 
  -1 -10   8      207.75      231.09     30.61 o 
   0 -10   8      160.86      153.29     27.92 o 
   1 -10   8      907.52      944.60     47.06 o 
   2 -10   8       17.90       14.19      8.30 o 
   3 -10   8      240.53      224.37     25.48 o 
   4 -10   8       50.77       50.84      8.63 o 
   5 -10   8        2.29        1.87      5.29 o 
   6 -10   8      113.78      107.35     12.60 o 
   7 -10   8        0.03        1.82      3.47 o 
   8 -10   8       86.87       99.24     13.85 o 
   9 -10   8       80.68       47.94     83.23 o 
  -8  -9   8        0.08        1.32      4.50 o 
  -7  -9   8        7.61        8.53      8.01 o 
  -6  -9   8      418.23      408.32     40.41 o 
  -5  -9   8      148.51      162.29     29.46 o 
  -4  -9   8       79.95       98.10     44.35 o 
  -3  -9   8      115.10      100.72     40.91 o 
  -2  -9   8      108.94      134.72     20.07 o 
  -1  -9   8        0.44        1.84      5.43 o 
   0  -9   8        1.00        2.60      6.76 o 
   1  -9   8        1.62        2.61      2.66 o 
   2  -9   8        5.66        6.23      5.45 o 
   3  -9   8       97.07       89.66      7.76 o 
   4  -9   8      505.55      488.49     27.33 o 
   5  -9   8      364.09      378.90     22.48 o 
   6  -9   8       15.23       19.26     13.81 o 
   7  -9   8      420.23      424.43     43.75 o 
   8  -9   8      136.16      149.10     22.19 o 
   9  -9   8      126.17      133.93     28.15 o 
  -9  -8   8        3.63        3.72      8.55 o 
  -8  -8   8       15.51        6.91      6.87 o 
  -7  -8   8        3.52        3.39      6.59 o 
  -6  -8   8        0.22        0.66      9.65 o 
  -5  -8   8      148.00      176.60     24.16 o 
  -4  -8   8       39.24       35.91     20.30 o 
  -3  -8   8      619.14      609.81     27.16 o 
  -2  -8   8      297.38      295.92     26.90 o 
  -1  -8   8       74.82       76.19     17.34 o 
   0  -8   8       85.18       80.20     13.91 o 
   1  -8   8      458.38      480.43     31.05 o 
   2  -8   8        6.17        6.72      3.52 o 
   3  -8   8        4.40        3.20      2.68 o 
   4  -8   8       92.78       95.60      8.49 o 
   5  -8   8        8.09        7.64      4.20 o 
   6  -8   8      112.89      107.19     11.87 o 
   7  -8   8      100.50      107.90     13.25 o 
   8  -8   8       23.34       21.01     45.73 o 
   9  -8   8       16.08       16.42     24.18 o 
  10  -8   8       34.73       15.46     34.48 o 
  -9  -7   8        5.97        9.28     12.44 o 
  -8  -7   8       15.89       13.35     10.35 o 
  -7  -7   8      110.10      107.33     11.47 o 
  -6  -7   8      210.68      195.70     20.39 o 
  -5  -7   8      108.29      121.23     10.65 o 
  -4  -7   8       62.23       65.96     10.50 o 
  -3  -7   8      179.07      169.29     13.88 o 
  -2  -7   8      391.11      370.46     34.58 o 
  -1  -7   8      241.30      223.29     20.52 o 
   0  -7   8        1.45        4.14      6.84 o 
   1  -7   8       18.43       18.21      1.77 o 
   2  -7   8       24.10       25.72      4.02 o 
   3  -7   8       59.09       60.73      4.90 o 
   4  -7   8       31.73       24.60     10.98 o 
   5  -7   8      163.04      164.25     16.54 o 
   6  -7   8        8.57        7.69      6.44 o 
   7  -7   8      169.03      182.30     23.07 o 
   8  -7   8       50.76       43.26     65.69 o 
   9  -7   8       63.90       66.81     39.80 o 
  10  -7   8       74.37       59.59    109.42 o 
 -10  -6   8        0.10        2.37      5.01 o 
  -9  -6   8        2.53        4.51      5.85 o 
  -8  -6   8       10.93       13.95     12.20 o 
  -7  -6   8      611.73      656.74     44.65 o 
  -6  -6   8      177.26      200.70     20.59 o 
  -5  -6   8       36.85       38.31      7.97 o 
  -4  -6   8       27.80       22.29      4.02 o 
  -3  -6   8        8.15        4.99      3.50 o 
  -2  -6   8      436.38      444.85     30.60 o 
  -1  -6   8       83.57       75.17      4.05 o 
   0  -6   8     1089.51     1014.18     25.05 o 
   1  -6   8       99.65       97.32      8.74 o 
   2  -6   8      157.23      134.16      8.83 o 
   3  -6   8        1.50        5.47      3.86 o 
   4  -6   8        3.96        5.16      3.84 o 
   5  -6   8      606.35      607.98     17.85 o 
   6  -6   8      254.23      276.61     19.61 o 
   7  -6   8      103.56      101.43      8.10 o 
   8  -6   8      173.72      185.84     32.67 o 
   9  -6   8      106.61      119.43     28.28 o 
  10  -6   8       13.01       16.54     22.03 o 
 -11  -5   8        2.30        4.10      8.66 o 
 -10  -5   8       10.10        7.94      7.79 o 
  -9  -5   8       10.93        6.81      6.19 o 
  -8  -5   8      811.02      808.90     42.44 o 
  -7  -5   8      232.39      211.44     24.25 o 
  -6  -5   8      415.90      409.25     38.64 o 
  -5  -5   8       50.37       47.20      7.26 o 
  -4  -5   8       94.36       87.31      5.20 o 
  -3  -5   8      553.12      537.11     20.22 o 
  -2  -5   8      179.33      169.57     13.74 o 
  -1  -5   8       36.85       33.78      2.88 o 
   0  -5   8       36.59       32.83      3.58 o 
   1  -5   8     3294.34     3290.18     92.18 o 
   2  -5   8     1194.47     1214.63     32.04 o 
   3  -5   8       43.18       40.77      9.38 o 
   4  -5   8       92.72       98.19     10.07 o 
   5  -5   8        0.36        1.63      2.41 o 
   6  -5   8      355.84      348.54     23.72 o 
   7  -5   8      159.42      155.83     16.52 o 
   8  -5   8        6.07        6.76     11.36 o 
   9  -5   8      170.79      180.10     36.43 o 
  10  -5   8      165.19      177.44     36.58 o 
 -11  -4   8        3.96        3.31      4.05 o 
 -10  -4   8       39.61       28.84     17.97 o 
  -9  -4   8       94.80       92.23     12.82 o 
  -8  -4   8      765.68      818.75     42.84 o 
  -7  -4   8      223.88      214.54     23.99 o 
  -6  -4   8       43.07       46.53     10.28 o 
  -5  -4   8       24.25       24.58     13.08 o 
  -4  -4   8        0.20        1.01      2.10 o 
  -3  -4   8      357.47      370.59     18.80 o 
  -2  -4   8       59.83       64.34      4.09 o 
  -1  -4   8      659.55      649.72     14.25 o 
   0  -4   8      409.68      424.05     19.23 o 
   1  -4   8        0.05        1.28      2.93 o 
   2  -4   8        1.08        3.30      3.14 o 
   3  -4   8       21.07       18.25     11.90 o 
   4  -4   8      535.99      490.04     22.92 o 
   5  -4   8       70.21       67.71      6.99 o 
   6  -4   8     1052.57     1075.99     41.81 o 
   7  -4   8       23.68       30.82     25.68 o 
   8  -4   8       15.21       11.31     11.95 o 
   9  -4   8       26.47       25.63     35.89 o 
  10  -4   8       65.47       47.06     77.92 o 
 -11  -3   8      545.22      565.11     37.76 o 
 -10  -3   8       34.82       29.88     22.19 o 
  -9  -3   8      157.89      142.88     13.81 o 
  -8  -3   8      509.77      496.97     37.44 o 
  -7  -3   8      302.85      290.09     29.07 o 
  -6  -3   8      194.84      208.05     17.93 o 
  -5  -3   8      925.08      885.05     25.12 o 
  -4  -3   8      918.24      941.51     45.98 o 
  -3  -3   8      553.98      469.01     20.72 o 
  -2  -3   8      163.12      151.30     11.79 o 
  -1  -3   8     2136.92     2158.81     33.03 o 
   0  -3   8      172.12      155.16     12.44 o 
   1  -3   8      313.20      307.20     15.77 o 
   2  -3   8      961.85      959.47     32.48 o 
   3  -3   8     3377.22     3371.35     77.31 o 
   4  -3   8       81.45       78.28      7.53 o 
   5  -3   8      101.72       96.15      5.75 o 
   6  -3   8       85.77       82.39     17.97 o 
   7  -3   8      324.47      335.48     33.41 o 
   8  -3   8       11.91       20.08     19.41 o 
   9  -3   8       52.84       24.18     69.31 o 
  10  -3   8       47.55       34.64     73.24 o 
 -12  -2   8       43.97       26.08     27.40 o 
 -11  -2   8       94.58       96.73     12.70 o 
 -10  -2   8        3.91        9.32      7.36 o 
  -9  -2   8       18.42       20.57     12.10 o 
  -8  -2   8      224.97      204.05     21.81 o 
  -7  -2   8       99.57      112.10     15.59 o 
  -6  -2   8      188.89      178.45     14.36 o 
  -5  -2   8        0.27        1.96      3.06 o 
  -4  -2   8     2272.22     2257.62     67.27 o 
  -3  -2   8     1258.78     1247.27     53.32 o 
  -2  -2   8      164.35      157.56     10.01 o 
  -1  -2   8      324.38      314.58     14.59 o 
   0  -2   8      140.35      102.81      7.81 o 
   1  -2   8     1052.56     1049.77     30.76 o 
   2  -2   8      436.31      431.13     22.03 o 
   3  -2   8      500.42      491.07     25.46 o 
   4  -2   8      304.31      281.95     18.22 o 
   5  -2   8      364.46      384.40     23.98 o 
   6  -2   8      335.36      341.91     32.96 o 
   7  -2   8      932.93      904.99     71.04 o 
   8  -2   8       11.97        9.92     13.92 o 
   9  -2   8        5.49        8.45     23.12 o 
 -12  -1   8        0.08        1.98      4.20 o 
 -11  -1   8        0.18        0.95      5.28 o 
 -10  -1   8      788.45      814.49     64.59 o 
  -9  -1   8     1449.02     1476.21     52.98 o 
  -8  -1   8       96.99       90.52     12.92 o 
  -7  -1   8      598.80      573.63     29.13 o 
  -6  -1   8      173.79      178.25     15.67 o 
  -5  -1   8       75.51       72.25      8.02 o 
  -4  -1   8     1175.63     1207.83     62.01 o 
  -3  -1   8      392.79      430.58     23.42 o 
  -2  -1   8       33.06       30.63      5.67 o 
  -1  -1   8       15.09       10.74      5.51 o 
   0  -1   8       77.03       71.39      8.25 o 
   1  -1   8      185.68      168.17     13.95 o 
   2  -1   8      626.76      654.09     19.95 o 
   3  -1   8       22.48       20.57      4.58 o 
   4  -1   8       17.30       17.05      2.72 o 
   5  -1   8        3.90        9.71      7.63 o 
   6  -1   8        2.36        3.02      5.49 o 
   7  -1   8      157.30      146.32     18.85 o 
   8  -1   8      309.35      317.63     42.40 o 
   9  -1   8       42.06       15.48     35.91 o 
 -12   0   8      139.79      121.35     12.67 o 
 -11   0   8      109.87       88.40     14.89 o 
 -10   0   8       84.92       93.66     15.03 o 
  -9   0   8       75.57       66.24     12.14 o 
  -8   0   8      133.15      129.78     16.94 o 
  -7   0   8      644.59      660.80     21.68 o 
  -6   0   8     1084.95     1091.17     47.11 o 
  -5   0   8       32.99       31.75     14.06 o 
  -4   0   8     2142.37     2351.32    133.11 o 
  -3   0   8        0.95        1.63      4.60 o 
  -2   0   8      536.73      542.53     34.98 o 
  -1   0   8      358.89      317.85     18.11 o 
   0   0   8     1448.07     1448.31     33.61 o 
   1   0   8     1248.10     1270.59     30.27 o 
   2   0   8      818.58      864.02     24.84 o 
   3   0   8      278.28      274.87     17.45 o 
   4   0   8        1.54        0.77      1.63 o 
   5   0   8       17.06       20.80     13.47 o 
   6   0   8      413.57      482.00     32.40 o 
   7   0   8        2.02       -1.49     11.84 o 
   8   0   8      107.99      112.28     17.28 o 
   9   0   8       61.22       59.64     18.21 o 
 -12   1   8       42.50       39.96     37.03 o 
 -11   1   8      168.07      166.11     16.52 o 
 -10   1   8        0.01        1.18      5.27 o 
  -9   1   8       26.91       26.97     14.83 o 
  -8   1   8       93.51       87.27     11.52 o 
  -7   1   8        0.28        6.34      5.30 o 
  -6   1   8      248.96      239.84     18.24 o 
  -5   1   8       58.59       54.17      8.39 o 
  -4   1   8      357.87      353.38     20.24 o 
  -3   1   8       29.70       37.09     19.54 o 
  -2   1   8       14.69       20.47     11.12 o 
  -1   1   8      314.93      305.39     18.33 o 
   0   1   8       46.14       40.92      6.45 o 
   1   1   8      467.09      482.41     24.48 o 
   2   1   8       57.44       59.32      5.20 o 
   3   1   8      626.52      618.48     14.31 o 
   4   1   8      225.45      203.47     26.65 o 
   5   1   8     1678.18     1717.38     83.09 o 
   6   1   8      110.21       99.14     15.80 o 
   7   1   8       20.21       20.57     23.21 o 
   8   1   8        3.54        4.82      7.51 o 
   9   1   8        6.42        6.68     15.40 o 
 -12   2   8      606.45      609.58     52.01 o 
 -11   2   8       16.37       14.95      8.49 o 
 -10   2   8      317.97      336.43     22.08 o 
  -9   2   8      712.25      681.10     31.24 o 
  -8   2   8      167.34      167.49     18.02 o 
  -7   2   8      351.42      336.31     25.84 o 
  -6   2   8      243.47      273.20     21.98 o 
  -5   2   8      117.95      115.27     12.94 o 
  -4   2   8      142.05      150.89     18.38 o 
  -3   2   8     4580.19     4841.31    225.92 o 
  -2   2   8      682.25      673.76     21.83 o 
  -1   2   8     2067.12     2063.01     52.99 o 
   0   2   8     1246.90     1251.09     36.23 o 
   1   2   8      382.85      359.24     18.75 o 
   2   2   8      858.59      849.90     19.44 o 
   3   2   8       11.12       11.80      4.97 o 
   4   2   8       69.63       84.37     54.81 o 
   5   2   8      144.85      126.21     19.73 o 
   6   2   8      205.21      191.74     24.86 o 
   7   2   8        2.79        6.98      6.14 o 
   8   2   8       46.67       47.84     17.65 o 
 -12   3   8        1.09        3.12      6.37 o 
 -11   3   8       18.11       24.63     16.33 o 
 -10   3   8      109.50       98.99     12.23 o 
  -9   3   8      675.82      696.38     29.37 o 
  -8   3   8      322.75      337.85     33.14 o 
  -7   3   8       91.13       78.40     10.06 o 
  -6   3   8     1089.69     1051.38     33.01 o 
  -5   3   8        4.57        3.37      3.57 o 
  -4   3   8      540.77      557.46     25.15 o 
  -3   3   8      454.87      461.41     28.39 o 
  -2   3   8     1814.31     1818.88     56.20 o 
  -1   3   8      709.85      674.72     29.57 o 
   0   3   8       12.28        8.09      4.54 o 
   1   3   8     1475.44     1422.02     70.32 o 
   2   3   8      419.78      398.82     24.93 o 
   3   3   8      700.35      701.86     36.01 o 
   4   3   8        1.08        4.55      8.70 o 
   5   3   8      197.01      177.88     20.96 o 
   6   3   8       85.83       91.33     21.51 o 
   7   3   8       40.41       30.58     45.30 o 
   8   3   8       24.77       16.30     24.14 o 
 -12   4   8       21.83       19.74     20.85 o 
 -11   4   8      105.60       98.12     21.02 o 
 -10   4   8        0.08        2.81      3.28 o 
  -9   4   8        0.35        1.34      4.19 o 
  -8   4   8      273.31      266.13     28.04 o 
  -7   4   8      672.66      667.00     21.56 o 
  -6   4   8      152.97      144.21     14.02 o 
  -5   4   8        0.84        2.45      4.39 o 
  -4   4   8     3064.93     3134.44     86.21 o 
  -3   4   8      716.21      793.46     29.73 o 
  -2   4   8     1865.06     1907.14     87.84 o 
  -1   4   8       14.31        9.02      5.97 o 
   0   4   8        6.89        7.50      4.90 o 
   1   4   8        0.23        1.14      5.46 o 
   2   4   8      315.51      294.87     18.97 o 
   3   4   8     1805.44     1911.57    109.52 o 
   4   4   8      186.06      173.44     25.26 o 
   5   4   8        0.01        4.10     11.16 o 
   6   4   8       87.80      102.25     17.98 o 
   7   4   8       15.76       14.32     20.76 o 
 -12   5   8      121.36      144.73     33.43 o 
 -11   5   8       85.40       92.18     47.23 o 
 -10   5   8       15.31       14.32      8.34 o 
  -9   5   8      559.18      526.51     35.20 o 
  -8   5   8      787.15      756.67     36.41 o 
  -7   5   8     1326.86     1368.73     31.60 o 
  -6   5   8       44.90       48.34     11.52 o 
  -5   5   8      662.06      679.67     21.79 o 
  -4   5   8        1.69        2.86      4.80 o 
  -3   5   8      211.64      201.72     16.52 o 
  -2   5   8      397.43      428.62     31.50 o 
  -1   5   8      668.69      666.48     23.50 o 
   0   5   8      200.17      203.28     15.92 o 
   1   5   8       25.18       23.03     14.33 o 
   2   5   8      292.71      282.83     29.33 o 
   3   5   8      458.73      442.55     33.73 o 
   4   5   8      102.27       85.65     17.54 o 
   5   5   8       17.20       15.24     15.30 o 
   6   5   8        5.41       10.29     13.11 o 
   7   5   8       44.81       37.82     53.26 o 
 -12   6   8       30.17       29.32     33.22 o 
 -11   6   8      253.00      226.06     27.68 o 
 -10   6   8       17.25       22.82     15.18 o 
  -9   6   8        0.66        2.92      3.82 o 
  -8   6   8        2.67        5.31      4.18 o 
  -7   6   8       19.41       18.92     10.66 o 
  -6   6   8      330.27      360.40     26.38 o 
  -5   6   8      510.02      538.02     30.34 o 
  -4   6   8      321.63      348.47     27.27 o 
  -3   6   8       40.86       50.11     23.27 o 
  -2   6   8        7.85        8.94      5.67 o 
  -1   6   8       47.30       41.91     17.82 o 
   0   6   8        3.10        4.50      6.14 o 
   1   6   8       12.81       13.86      8.03 o 
   2   6   8       22.64       23.40     12.87 o 
   3   6   8        3.42        7.99     10.44 o 
   4   6   8       49.15       52.74     41.14 o 
   5   6   8        0.22        5.09     10.86 o 
   6   6   8       41.57       32.41     32.08 o 
 -12   7   8      440.56      448.84     33.45 o 
 -11   7   8      142.30      132.21     22.31 o 
 -10   7   8        4.13        9.80      8.13 o 
  -9   7   8        0.05        2.73      7.40 o 
  -8   7   8      588.07      639.95     40.93 o 
  -7   7   8      877.45      868.49     52.06 o 
  -6   7   8     2066.56     2239.73     46.10 o 
  -5   7   8     2849.21     2744.97     94.65 o 
  -4   7   8        1.35        3.88      5.61 o 
  -3   7   8       74.11       66.14      9.26 o 
  -2   7   8      114.07      111.75     10.88 o 
  -1   7   8      123.10      116.36     12.76 o 
   0   7   8     1518.40     1451.56     56.93 o 
   1   7   8      284.33      305.68     27.10 o 
   2   7   8      143.23      125.61     10.56 o 
   3   7   8      168.50      156.70     25.99 o 
   4   7   8       14.19       15.82     14.93 o 
   5   7   8      484.79      589.70     50.61 o 
 -12   8   8       51.98       54.08     45.34 o 
 -11   8   8        5.28        6.54      7.55 o 
 -10   8   8        6.30        7.76     10.72 o 
  -9   8   8       23.54       18.87     20.28 o 
  -8   8   8      278.07      285.21     26.98 o 
  -7   8   8      902.17      993.28     59.86 o 
  -6   8   8      118.85      116.70     16.70 o 
  -5   8   8        4.57        7.45      5.06 o 
  -4   8   8      539.66      515.88     29.27 o 
  -3   8   8      182.49      157.76     15.36 o 
  -2   8   8      328.98      356.10     26.04 o 
  -1   8   8       80.96       83.88     11.45 o 
   0   8   8      119.15       97.78      9.96 o 
   1   8   8      108.57       92.55     10.94 o 
   2   8   8      318.40      347.18     40.00 o 
   3   8   8        3.65        3.77     11.90 o 
   4   8   8       67.98       80.06     24.71 o 
   5   8   8        1.25        2.01      8.86 o 
 -11   9   8       88.63       89.32     20.70 o 
 -10   9   8        2.45        5.54      6.37 o 
  -9   9   8       10.24       13.74     13.65 o 
  -8   9   8       89.92       91.30     20.22 o 
  -7   9   8      156.44      172.55     18.16 o 
  -6   9   8       13.47       12.99      9.44 o 
  -5   9   8      442.94      427.43     29.16 o 
  -4   9   8      298.09      273.59     25.32 o 
  -3   9   8        2.15        2.17      4.48 o 
  -2   9   8      121.21      106.78     12.21 o 
  -1   9   8       14.09       10.78      6.40 o 
   0   9   8       11.32       15.46      9.80 o 
   1   9   8        8.39        8.35      6.15 o 
   2   9   8      253.89      263.16     24.91 o 
   3   9   8       30.48       25.06     26.62 o 
   4   9   8       47.06       51.19     16.14 o 
 -11  10   8      101.22      104.74     19.12 o 
 -10  10   8      531.63      621.32     57.17 o 
  -9  10   8        0.30        0.61      8.02 o 
  -8  10   8      612.55      585.23     37.79 o 
  -7  10   8      103.02       88.02     12.44 o 
  -6  10   8      103.06      116.41     13.17 o 
  -5  10   8     1165.42     1224.38     41.42 o 
  -4  10   8        0.22        3.01      6.46 o 
  -3  10   8      221.59      220.82     21.53 o 
  -2  10   8        0.32        1.77      4.63 o 
  -1  10   8        2.92        3.87      5.91 o 
   0  10   8       33.50       28.35     17.02 o 
   1  10   8       38.10       17.59     23.29 o 
   2  10   8       12.05       15.47     15.93 o 
   3  10   8       12.87        8.61     16.96 o 
 -10  11   8      268.98      297.69     34.47 o 
  -9  11   8        9.68        6.35      4.83 o 
  -8  11   8       72.53       86.29     15.03 o 
  -7  11   8       35.43       31.56     32.57 o 
  -6  11   8       10.31        9.23      8.97 o 
  -5  11   8        6.54        8.24      7.50 o 
  -4  11   8       10.06       12.85      8.37 o 
  -3  11   8       64.84       55.54     33.80 o 
  -2  11   8      454.98      454.49     26.37 o 
  -1  11   8       20.96       23.81     15.46 o 
   0  11   8        5.12        3.99      4.57 o 
   1  11   8       73.70       72.04     17.48 o 
  -9  12   8        0.61        1.75      5.22 o 
  -8  12   8       14.86       15.86     21.54 o 
  -7  12   8       23.01       13.54     14.40 o 
  -6  12   8        0.08        1.94      6.43 o 
  -5  12   8       59.85       57.09     14.47 o 
  -4  12   8        5.29        4.12      5.76 o 
  -3  12   8      159.08      163.85     18.11 o 
  -2  12   8       36.54       22.49     15.67 o 
  -1  12   8      107.02      108.39     12.51 o 
   0  12   8      289.45      292.28     26.63 o 
  -7  13   8       16.05       13.15     15.67 o 
  -6  13   8       40.41       30.80     40.94 o 
  -5  13   8        6.33        5.06      5.73 o 
  -4  13   8       71.70       59.15     27.90 o 
  -3  13   8       41.97       42.96     13.34 o 
   2 -15   9        3.39        4.14     19.08 o 
  -2 -14   9       25.08       19.28     19.76 o 
  -1 -14   9        0.54        2.86      6.80 o 
   0 -14   9       47.40       32.64     27.08 o 
   1 -14   9      428.16      469.66     39.97 o 
   2 -14   9        2.36        4.97      5.89 o 
   3 -14   9       65.15       58.51     66.23 o 
   4 -14   9      227.31      247.43     44.80 o 
   5 -14   9      115.58      124.38     21.12 o 
  -4 -13   9        6.24        8.26     10.86 o 
  -3 -13   9        1.08        0.84      4.86 o 
  -2 -13   9       25.58       16.83     15.73 o 
  -1 -13   9      174.05      197.78     21.34 o 
   0 -13   9       38.51       41.28     26.33 o 
   1 -13   9       11.20       10.83      8.20 o 
   2 -13   9      158.63      189.36     25.20 o 
   3 -13   9       18.22       17.17     19.04 o 
   4 -13   9      648.32      690.45     67.27 o 
   5 -13   9       74.43       72.03     55.32 o 
   6 -13   9       14.70       11.65     17.02 o 
  -5 -12   9      132.63      135.33     17.26 o 
  -4 -12   9        0.29        1.49      5.88 o 
  -3 -12   9        8.09       10.71     14.24 o 
  -2 -12   9       49.79       53.49     35.66 o 
  -1 -12   9        0.16        0.65      6.02 o 
   0 -12   9      207.06      204.41     28.01 o 
   1 -12   9       73.03       67.23     37.73 o 
   2 -12   9       54.80       48.42     10.70 o 
   3 -12   9      288.24      307.65     29.16 o 
   4 -12   9      410.64      465.67     62.44 o 
   5 -12   9      346.42      363.89     39.74 o 
   6 -12   9       33.20       29.23     31.46 o 
   7 -12   9       39.09       25.72     39.49 o 
  -6 -11   9        1.56        2.47      6.08 o 
  -5 -11   9       32.68       27.67     22.23 o 
  -4 -11   9       23.90       20.50     16.15 o 
  -3 -11   9       37.10       47.45     29.06 o 
  -2 -11   9       33.06       32.25     15.47 o 
  -1 -11   9       15.34       23.52     17.95 o 
   0 -11   9        5.38       10.26      8.15 o 
   1 -11   9        0.02        0.94      4.41 o 
   2 -11   9        0.12        2.70      4.73 o 
   3 -11   9      300.50      323.74     23.81 o 
   4 -11   9      294.99      297.28     30.72 o 
   5 -11   9       19.33       15.33     13.44 o 
   6 -11   9       12.03       12.23     11.28 o 
   7 -11   9       91.41      115.91     28.88 o 
   8 -11   9      130.91      127.77     19.54 o 
  -7 -10   9        3.21        5.19      8.24 o 
  -6 -10   9        2.00        1.99      6.64 o 
  -5 -10   9      143.76      157.07     21.91 o 
  -4 -10   9       41.94       32.50     24.37 o 
  -3 -10   9       23.54       34.16     22.60 o 
  -2 -10   9       22.82       27.80     13.97 o 
  -1 -10   9       20.34       25.11     14.44 o 
   0 -10   9      429.65      437.62     46.71 o 
   1 -10   9      491.15      496.26     28.24 o 
   2 -10   9        4.85       10.61      7.36 o 
   3 -10   9        0.42        2.96      4.92 o 
   4 -10   9      208.03      193.62     16.55 o 
   5 -10   9       42.84       40.84     26.26 o 
   6 -10   9       91.63       95.90     56.97 o 
   7 -10   9        1.86        1.77      7.16 o 
  -8  -9   9        2.42        3.59      9.39 o 
  -7  -9   9      161.63      177.33     22.73 o 
  -6  -9   9      239.24      274.68     30.81 o 
  -5  -9   9      115.95      143.55     61.45 o 
  -4  -9   9      126.51      146.81     22.07 o 
  -3  -9   9      463.82      512.67     30.22 o 
  -2  -9   9       44.25       62.29     31.76 o 
  -1  -9   9       65.78       58.51     24.31 o 
   0  -9   9       14.25       17.51     13.74 o 
   1  -9   9      346.49      352.36     41.10 o 
   2  -9   9      271.92      256.68     21.97 o 
   3  -9   9      505.13      483.36     37.48 o 
   4  -9   9       12.42        8.93      6.75 o 
   5  -9   9      141.27      134.80      9.61 o 
   6  -9   9        0.50        0.78      6.42 o 
   7  -9   9      414.59      424.94     28.07 o 
   8  -9   9      103.46      111.19     30.00 o 
   9  -9   9        1.20        2.85      8.63 o 
  -9  -8   9       31.23       25.23     25.94 o 
  -8  -8   9        0.89       -1.07      8.30 o 
  -7  -8   9      221.18      226.44     27.07 o 
  -6  -8   9        5.15       12.45      9.14 o 
  -5  -8   9        0.37       -1.44      8.33 o 
  -4  -8   9      533.36      548.32     36.19 o 
  -3  -8   9        0.43        4.18      6.22 o 
  -2  -8   9      411.27      391.16     31.67 o 
  -1  -8   9      757.64      776.55     28.57 o 
   0  -8   9      377.65      384.80     31.32 o 
   1  -8   9       14.13       20.42     11.67 o 
   2  -8   9       21.30       17.99      3.29 o 
   3  -8   9       11.38       12.45      6.75 o 
   4  -8   9      131.80      134.56      8.54 o 
   5  -8   9      210.48      186.35     17.80 o 
   6  -8   9      205.80      212.52     22.48 o 
   7  -8   9        0.22        0.28      5.99 o 
   8  -8   9       17.22       15.77     34.56 o 
   9  -8   9       34.97       19.77     47.96 o 
  -9  -7   9        3.43        0.56      6.39 o 
  -8  -7   9      329.33      369.47     31.75 o 
  -7  -7   9       41.61       36.88     11.44 o 
  -6  -7   9        0.12        2.58      3.66 o 
  -5  -7   9      154.74      155.41     17.25 o 
  -4  -7   9      312.40      331.32     32.44 o 
  -3  -7   9       65.73       65.71     10.61 o 
  -2  -7   9      253.75      223.90     23.38 o 
  -1  -7   9      402.38      398.63     36.82 o 
   0  -7   9      458.57      499.26     22.52 o 
   1  -7   9      209.60      194.03     12.84 o 
   2  -7   9       47.99       50.31      4.70 o 
   3  -7   9      131.33      126.36      8.32 o 
   4  -7   9       31.41       29.50     14.50 o 
   5  -7   9      151.40      145.42     11.94 o 
   6  -7   9       45.79       48.77      6.93 o 
   7  -7   9        1.85        2.67      6.18 o 
   8  -7   9        0.57        3.66     21.78 o 
   9  -7   9        5.22       10.36     24.01 o 
 -10  -6   9      130.16      120.41     17.07 o 
  -9  -6   9        8.94        7.40      7.22 o 
  -8  -6   9        9.52       18.64     14.36 o 
  -7  -6   9       81.54       84.61     13.67 o 
  -6  -6   9      904.89      868.77     39.08 o 
  -5  -6   9       50.44       63.63      9.10 o 
  -4  -6   9       20.10       17.15      2.92 o 
  -3  -6   9      511.66      507.25     14.22 o 
  -2  -6   9        0.91        1.23      0.95 o 
  -1  -6   9      203.55      191.41     11.11 o 
   0  -6   9      461.47      440.47     25.78 o 
   1  -6   9       30.04       32.12      5.29 o 
   2  -6   9      104.66       97.43      8.69 o 
   3  -6   9       66.86       79.92      8.27 o 
   4  -6   9     1268.95     1305.33     39.85 o 
   5  -6   9       54.10       52.05      7.95 o 
   6  -6   9      316.96      311.31     16.68 o 
   7  -6   9       73.04       77.75     24.16 o 
   8  -6   9        8.41       11.01     16.48 o 
   9  -6   9      129.87      129.15     28.48 o 
 -10  -5   9      254.69      258.08     22.07 o 
  -9  -5   9      127.91      129.66     15.00 o 
  -8  -5   9       11.92        7.62      6.14 o 
  -7  -5   9      319.79      303.99     27.62 o 
  -6  -5   9       55.81       61.98     10.77 o 
  -5  -5   9       81.93       87.76      9.14 o 
  -4  -5   9       43.84       41.10      4.72 o 
  -3  -5   9      284.11      279.50     17.58 o 
  -2  -5   9      308.59      306.74     19.23 o 
  -1  -5   9      407.24      385.14     20.18 o 
   0  -5   9       45.96       40.24      4.69 o 
   1  -5   9       23.44       18.46      5.10 o 
   2  -5   9       37.07       42.40      9.18 o 
   3  -5   9       52.81       59.89      9.00 o 
   4  -5   9        1.49        3.76      3.19 o 
   5  -5   9      235.89      189.22     18.16 o 
   6  -5   9      233.99      218.71     21.11 o 
   7  -5   9       63.46       57.44     13.30 o 
   8  -5   9     1158.77     1289.30     70.43 o 
   9  -5   9      134.15      100.79     32.67 o 
 -11  -4   9        3.42        4.45      7.09 o 
 -10  -4   9      502.68      551.48     35.19 o 
  -9  -4   9      336.73      325.08     29.30 o 
  -8  -4   9       11.28       12.96      7.33 o 
  -7  -4   9      154.27      129.80     12.50 o 
  -6  -4   9      193.06      186.59     18.61 o 
  -5  -4   9       66.36       62.02      7.70 o 
  -4  -4   9     1302.49     1027.24    226.28 o 
  -3  -4   9       82.88       78.01      6.67 o 
  -2  -4   9        0.97        0.39      2.62 o 
  -1  -4   9       17.37       20.43      5.13 o 
   0  -4   9      392.64      363.87     19.68 o 
   1  -4   9       99.53      104.35      9.88 o 
   2  -4   9      189.73      203.44     16.83 o 
   3  -4   9       14.99       15.94      9.21 o 
   4  -4   9        2.33        2.43      2.84 o 
   5  -4   9     1037.18     1028.71     22.91 o 
   6  -4   9      111.75       99.41     20.20 o 
   7  -4   9      725.38      703.64     50.06 o 
   8  -4   9        2.41        4.10     19.85 o 
   9  -4   9      214.84      203.36     46.04 o 
 -11  -3   9        4.69        2.62      6.18 o 
 -10  -3   9        0.04        3.15      4.62 o 
  -9  -3   9       31.81       26.60     14.85 o 
  -8  -3   9      445.75      445.14     25.54 o 
  -7  -3   9      342.06      354.25     35.23 o 
  -6  -3   9       10.71       11.49      6.34 o 
  -5  -3   9       34.01       33.74     19.17 o 
  -4  -3   9       43.65       34.53      6.42 o 
  -3  -3   9      668.34      649.12     23.18 o 
  -2  -3   9      320.54      324.10     16.96 o 
  -1  -3   9        3.16        2.77      2.19 o 
   0  -3   9        0.35        1.83      2.56 o 
   1  -3   9      425.22      440.53     26.59 o 
   2  -3   9      173.50      162.83     13.77 o 
   3  -3   9       64.75       68.38      9.28 o 
   4  -3   9     1845.38     1807.46     35.80 o 
   5  -3   9        1.45        1.73      2.37 o 
   6  -3   9        0.00        0.81      8.35 o 
   7  -3   9      121.07      113.87     22.58 o 
   8  -3   9      498.97      476.45     48.10 o 
 -12  -2   9       29.38       28.58     39.75 o 
 -11  -2   9        3.44        2.87      5.16 o 
 -10  -2   9      153.29      129.58     13.70 o 
  -9  -2   9       93.61       83.70     13.20 o 
  -8  -2   9      467.29      529.95     27.78 o 
  -7  -2   9      141.20      156.17     17.59 o 
  -6  -2   9      115.97      115.58     12.03 o 
  -5  -2   9        0.80        2.73      2.80 o 
  -4  -2   9      446.57      419.95     26.02 o 
  -3  -2   9     1912.24     1904.04     55.39 o 
  -2  -2   9     1017.79      999.38     30.17 o 
  -1  -2   9       87.07       79.22      8.42 o 
   0  -2   9     2856.88     2952.66     71.79 o 
   1  -2   9       98.39       88.18     10.94 o 
   2  -2   9        2.48        1.82      4.33 o 
   3  -2   9       76.10       68.73      6.04 o 
   4  -2   9      288.23      229.47     18.14 o 
   5  -2   9     1408.54     1360.37     65.70 o 
   6  -2   9       80.99       75.37     16.41 o 
   7  -2   9      405.69      385.02     42.94 o 
   8  -2   9      110.18      122.32     16.79 o 
   9  -2   9       98.08       92.94     22.14 o 
 -12  -1   9       85.60       85.25     12.89 o 
 -11  -1   9       68.38       74.99     13.03 o 
 -10  -1   9       12.08       16.49     10.61 o 
  -9  -1   9       57.84       60.12     23.83 o 
  -8  -1   9      323.36      321.35     24.75 o 
  -7  -1   9       63.49       68.84     29.66 o 
  -6  -1   9        3.44        2.95      4.05 o 
  -5  -1   9      572.72      567.07     20.40 o 
  -4  -1   9      125.77      143.08     15.45 o 
  -3  -1   9       64.53       74.20      7.46 o 
  -2  -1   9     1741.60     1719.42     44.60 o 
  -1  -1   9     1007.16     1035.27     32.53 o 
   0  -1   9      231.82      260.91     17.35 o 
   1  -1   9      207.95      214.23     18.54 o 
   2  -1   9       37.86       33.74      6.57 o 
   3  -1   9      766.78      742.73     26.62 o 
   4  -1   9      537.41      550.67     32.46 o 
   5  -1   9      100.78      105.48     21.63 o 
   6  -1   9       37.78       42.49     35.45 o 
   7  -1   9       47.75       52.74     39.01 o 
   8  -1   9       23.45       19.65     19.32 o 
   9  -1   9       11.87        8.52     10.91 o 
 -12   0   9      207.30      211.46     23.58 o 
 -11   0   9      169.98      158.93     19.66 o 
 -10   0   9      232.68      227.14     26.28 o 
  -9   0   9      202.74      196.52     20.52 o 
  -8   0   9      184.52      202.53     21.06 o 
  -7   0   9      226.42      235.58     22.29 o 
  -6   0   9       28.30       25.32     11.75 o 
  -5   0   9       93.92       94.58      8.91 o 
  -4   0   9       93.56      106.67     12.07 o 
  -3   0   9      120.49      113.51     12.41 o 
  -2   0   9      550.25      587.21     33.04 o 
  -1   0   9      804.47      763.55     25.16 o 
   0   0   9        4.94        9.04      6.41 o 
   1   0   9        0.10        1.11      2.82 o 
   2   0   9      216.34      218.01     13.43 o 
   3   0   9       46.62       38.78      4.93 o 
   4   0   9      257.36      235.92     36.38 o 
   5   0   9      110.58      106.03     23.85 o 
   6   0   9      309.58      302.13     24.52 o 
   7   0   9       46.57       59.90     39.35 o 
   8   0   9        1.28        5.00      6.13 o 
 -12   1   9        3.50        8.43      8.92 o 
 -11   1   9       94.59      114.69     13.91 o 
 -10   1   9      396.70      384.64     25.37 o 
  -9   1   9        3.63        4.66      4.83 o 
  -8   1   9      306.70      287.26     29.04 o 
  -7   1   9       25.21       32.39     13.35 o 
  -6   1   9      123.06      108.35     13.17 o 
  -5   1   9       94.64      103.60     11.63 o 
  -4   1   9      108.89       96.84     11.74 o 
  -3   1   9       14.08       15.55      8.05 o 
  -2   1   9     1441.03     1379.26     45.14 o 
  -1   1   9      904.73      910.88     40.54 o 
   0   1   9      237.06      238.04     17.55 o 
   1   1   9      572.42      558.32     16.72 o 
   2   1   9      271.51      258.78     17.29 o 
   3   1   9       38.83       35.23      5.02 o 
   4   1   9      539.02      578.95     33.09 o 
   5   1   9      267.33      277.59     32.58 o 
   6   1   9        8.44        7.22     12.37 o 
   7   1   9      596.70      600.49     42.36 o 
   8   1   9        6.83        8.25     10.57 o 
 -12   2   9      419.70      432.74     52.49 o 
 -11   2   9      324.29      353.65     22.71 o 
 -10   2   9        2.26        2.04      3.96 o 
  -9   2   9      607.42      573.18     27.62 o 
  -8   2   9     1960.71     2070.68     59.02 o 
  -7   2   9     1107.01     1092.47     56.75 o 
  -6   2   9        0.39        1.90      4.57 o 
  -5   2   9      135.26      145.40     13.03 o 
  -4   2   9      101.59      112.40     13.47 o 
  -3   2   9      591.66      602.10     24.38 o 
  -2   2   9     2685.02     2852.17     86.67 o 
  -1   2   9      779.83      752.38     30.88 o 
   0   2   9        7.90        7.69      4.92 o 
   1   2   9      383.18      355.98     23.37 o 
   2   2   9      350.38      351.84     22.64 o 
   3   2   9        2.08        2.93      3.72 o 
   4   2   9      294.28      330.05     33.17 o 
   5   2   9       33.35       33.76     19.21 o 
   6   2   9       41.60       51.36     37.17 o 
   7   2   9        0.79        2.01      9.21 o 
   8   2   9        0.02        3.04      6.74 o 
 -12   3   9      103.24      121.15     19.34 o 
 -11   3   9       16.03       18.98     12.57 o 
 -10   3   9        5.42       11.55      8.71 o 
  -9   3   9      128.26      121.43     14.12 o 
  -8   3   9      171.64      179.96     18.76 o 
  -7   3   9       64.93       63.87     13.14 o 
  -6   3   9      582.37      578.49     21.62 o 
  -5   3   9      226.46      210.04     16.61 o 
  -4   3   9      121.98       94.27     11.04 o 
  -3   3   9      162.32      169.58     14.99 o 
  -2   3   9      547.70      569.76     21.02 o 
  -1   3   9        9.35       19.00     10.32 o 
   0   3   9       14.81       13.38      8.81 o 
   1   3   9      734.48      747.00     23.54 o 
   2   3   9      148.94      143.41     11.89 o 
   3   3   9      631.68      608.32     38.67 o 
   4   3   9      225.15      220.98     29.66 o 
   5   3   9       11.89       14.13     12.26 o 
   6   3   9       74.27       86.97     19.67 o 
   7   3   9       72.06       64.69     32.65 o 
 -12   4   9      113.58      105.29     20.10 o 
 -11   4   9       29.02       29.03     30.96 o 
 -10   4   9       75.76       67.65     10.87 o 
  -9   4   9       15.86       12.67      7.87 o 
  -8   4   9       10.75        8.20      6.29 o 
  -7   4   9       13.77       16.76      9.82 o 
  -6   4   9     3342.71     3460.92     96.28 o 
  -5   4   9      741.65      758.81     24.00 o 
  -4   4   9       59.61       56.89     10.67 o 
  -3   4   9      237.13      233.96     18.11 o 
  -2   4   9        0.00        2.37      4.67 o 
  -1   4   9        0.56        2.63      5.04 o 
   0   4   9      210.76      215.52     19.00 o 
   1   4   9      262.50      259.46     24.42 o 
   2   4   9       50.92       62.54     14.99 o 
   3   4   9      281.55      272.23     32.45 o 
   4   4   9       29.43       29.08     24.21 o 
   5   4   9        3.84        1.94      9.52 o 
   6   4   9       41.39       37.04     44.32 o 
   7   4   9        9.05        7.57     10.63 o 
 -12   5   9       66.59       85.63     27.66 o 
 -11   5   9      170.38      178.33     25.32 o 
 -10   5   9      334.80      338.37     29.67 o 
  -9   5   9       98.57       97.63     10.19 o 
  -8   5   9        0.80        1.38      6.39 o 
  -7   5   9      151.56      142.06     17.09 o 
  -6   5   9        2.88        1.54      6.41 o 
  -5   5   9       33.73       38.52     20.23 o 
  -4   5   9        1.43        6.38      6.59 o 
  -3   5   9      105.86       93.24     16.29 o 
  -2   5   9       13.88       24.66     11.92 o 
  -1   5   9       39.76       33.66     17.65 o 
   0   5   9      737.41      784.08     25.79 o 
   1   5   9       41.71       37.90      8.85 o 
   2   5   9       32.96       32.97      9.20 o 
   3   5   9       97.03      114.19     20.85 o 
   4   5   9        1.72        3.63      7.35 o 
   5   5   9        0.07        1.37     11.13 o 
   6   5   9      406.81      509.85     60.26 o 
 -12   6   9      222.03      256.03     31.66 o 
 -11   6   9        6.32        8.03      8.58 o 
 -10   6   9        7.56       12.05     11.43 o 
  -9   6   9        0.66        2.36      3.37 o 
  -8   6   9       64.66       61.50     12.99 o 
  -7   6   9       73.19       65.16      9.71 o 
  -6   6   9      148.63      157.48     18.20 o 
  -5   6   9       61.91       65.12     10.16 o 
  -4   6   9        0.56       -0.38      8.09 o 
  -3   6   9        9.36        8.51      5.91 o 
  -2   6   9        0.20        0.80      5.52 o 
  -1   6   9      239.02      238.51     25.93 o 
   0   6   9       99.40       85.38     12.99 o 
   1   6   9      334.67      306.69     27.83 o 
   2   6   9      953.78      928.69    133.43 o 
   3   6   9        0.03        3.26      6.52 o 
   4   6   9      203.94      202.79     31.90 o 
   5   6   9       32.47       31.53     35.15 o 
   6   6   9       29.50       23.57     29.65 o 
 -12   7   9       11.07       19.36     17.95 o 
 -11   7   9      125.70      138.42     25.68 o 
 -10   7   9      176.09      178.34     27.58 o 
  -9   7   9       10.09       13.12     10.53 o 
  -8   7   9      730.97      746.26     49.23 o 
  -7   7   9      300.77      302.16     28.18 o 
  -6   7   9        0.25        3.91      5.89 o 
  -5   7   9        6.03        0.75      5.08 o 
  -4   7   9      108.58      100.08     13.97 o 
  -3   7   9      124.91      127.15     12.73 o 
  -2   7   9      128.51      129.64     13.68 o 
  -1   7   9      690.97      708.44     32.77 o 
   0   7   9      130.50      133.00     13.79 o 
   1   7   9      161.81      166.22     13.83 o 
   2   7   9      165.53      193.64     29.79 o 
   3   7   9      109.68      111.64     22.37 o 
   4   7   9       82.45       90.67     25.13 o 
   5   7   9        2.29        5.35     15.73 o 
 -11   8   9        5.10        2.51      6.77 o 
 -10   8   9       76.78       84.52     23.41 o 
  -9   8   9       29.98       28.61     23.80 o 
  -8   8   9       17.57       16.70     10.70 o 
  -7   8   9      224.25      250.25     23.13 o 
  -6   8   9       47.82       39.41     20.84 o 
  -5   8   9      103.66      104.12     11.78 o 
  -4   8   9      226.27      213.29     21.61 o 
  -3   8   9     1134.01     1093.45     57.96 o 
  -2   8   9      448.59      417.52     24.81 o 
  -1   8   9       73.26       74.56     13.32 o 
   0   8   9        0.25        4.70      5.82 o 
   1   8   9      207.74      220.97     25.91 o 
   2   8   9      308.05      351.85     30.75 o 
   3   8   9        1.73        3.68      8.35 o 
   4   8   9      141.58      155.36     33.03 o 
 -11   9   9       32.22       28.77     28.45 o 
 -10   9   9        3.95        9.16     10.58 o 
  -9   9   9      414.25      466.83     38.02 o 
  -8   9   9       17.82       19.40     19.82 o 
  -7   9   9       77.86       80.12     17.35 o 
  -6   9   9       12.62       11.60      9.23 o 
  -5   9   9      107.46      112.60     12.22 o 
  -4   9   9      116.30      106.27     14.33 o 
  -3   9   9        2.23        0.45      7.92 o 
  -2   9   9      212.86      208.82     20.71 o 
  -1   9   9       59.49       53.24     23.14 o 
   0   9   9       50.44       50.63     10.03 o 
   1   9   9       28.32       28.55     28.96 o 
   2   9   9        1.69        3.85      6.85 o 
   3   9   9       75.95       77.00     18.83 o 
 -10  10   9       21.55       11.07     12.97 o 
  -9  10   9      113.51      110.60     22.66 o 
  -8  10   9       29.12       25.37     22.75 o 
  -7  10   9       63.29       65.54     16.19 o 
  -6  10   9       88.00       91.57     18.88 o 
  -5  10   9      306.83      295.91     25.00 o 
  -4  10   9       57.77       51.58     14.47 o 
  -3  10   9      289.99      301.73     33.61 o 
  -2  10   9       37.56       29.95     21.09 o 
  -1  10   9       91.48      109.39     13.60 o 
   0  10   9      358.55      354.69     24.00 o 
   1  10   9       68.04       65.65     14.35 o 
   2  10   9        0.40        3.16      8.03 o 
  -9  11   9      183.58      174.02     24.45 o 
  -8  11   9        0.02        1.48      6.38 o 
  -7  11   9        0.62        2.23     10.84 o 
  -6  11   9      172.54      182.27     16.21 o 
  -5  11   9      145.97      142.86     14.78 o 
  -4  11   9       25.32       16.36     11.68 o 
  -3  11   9       30.99       31.01     18.44 o 
  -2  11   9       85.73       79.10     13.34 o 
  -1  11   9        3.16        3.71      4.43 o 
   0  11   9       58.70       54.34     16.20 o 
  -8  12   9       20.59       19.79     18.69 o 
  -7  12   9        1.19        2.82      7.63 o 
  -6  12   9       11.87        7.13      9.14 o 
  -5  12   9       10.34        8.22      7.10 o 
  -4  12   9       93.10       88.51     12.75 o 
  -3  12   9       55.06       49.04     31.23 o 
  -2  12   9      163.69      171.92     16.99 o 
  -1 -14  10      113.66      118.17     19.73 o 
   0 -14  10        0.06       -0.31      8.05 o 
   1 -14  10        0.32        1.90      4.51 o 
   2 -14  10       42.21       38.35     53.54 o 
   3 -14  10       11.92       16.52     16.50 o 
   4 -14  10       31.88       30.38     38.55 o 
  -3 -13  10       58.91       64.01     19.70 o 
  -2 -13  10        0.24        2.50     10.05 o 
  -1 -13  10       63.87       53.00     44.65 o 
   0 -13  10      198.87      230.11     21.99 o 
   1 -13  10       82.53       71.85     15.22 o 
   2 -13  10      295.14      326.81     25.89 o 
   3 -13  10      196.28      194.75     29.57 o 
   4 -13  10        0.54        3.14      7.82 o 
   5 -13  10      646.66      707.65     42.34 o 
   6 -13  10       29.01       25.24     40.84 o 
  -5 -12  10       13.76       12.55     11.38 o 
  -4 -12  10      124.84      158.12     29.79 o 
  -3 -12  10       43.89       50.62     55.45 o 
  -2 -12  10       42.87       48.67     38.85 o 
  -1 -12  10        4.25        3.57      5.90 o 
   0 -12  10        5.76        4.46      4.87 o 
   1 -12  10       14.89       14.89     17.34 o 
   2 -12  10        1.26        2.48      4.40 o 
   3 -12  10      238.63      270.03     20.50 o 
   4 -12  10       47.13       45.92     47.90 o 
   5 -12  10        2.28        3.95      6.70 o 
   6 -12  10      302.71      329.14     53.97 o 
   7 -12  10       22.23       10.26     20.76 o 
  -6 -11  10        9.11       12.00     11.15 o 
  -5 -11  10       19.29       17.04     15.24 o 
  -4 -11  10      947.02     1093.43     45.74 o 
  -3 -11  10       23.37       20.98     12.50 o 
  -2 -11  10       10.57        6.84      6.61 o 
  -1 -11  10        4.06        5.87      4.95 o 
   0 -11  10      332.63      304.90     28.09 o 
   1 -11  10      333.32      310.48     24.69 o 
   2 -11  10       19.06       13.39      8.40 o 
   3 -11  10       34.25       35.45     13.13 o 
   4 -11  10       16.89       16.85     28.82 o 
   5 -11  10       70.20       69.43     62.59 o 
   6 -11  10        4.45        4.83      7.14 o 
   7 -11  10       58.53       58.40     13.79 o 
  -7 -10  10        8.17        7.80      8.05 o 
  -6 -10  10      232.65      246.49     34.59 o 
  -5 -10  10       20.10       26.37     18.36 o 
  -4 -10  10       11.44       10.66     10.60 o 
  -3 -10  10      283.91      303.64     23.50 o 
  -2 -10  10        4.00        9.65      7.05 o 
  -1 -10  10       11.71       14.29      8.19 o 
   0 -10  10        3.61        2.83      6.35 o 
   1 -10  10      259.01      277.66     21.00 o 
   2 -10  10      206.15      234.27     22.50 o 
   3 -10  10       15.62        8.61      5.40 o 
   4 -10  10       96.45       87.51     11.59 o 
   5 -10  10      169.05      170.82     22.41 o 
   6 -10  10        0.02        2.56     10.28 o 
   7 -10  10        1.54        1.23      5.62 o 
  -8  -9  10       32.30       25.98     23.69 o 
  -7  -9  10       60.39       55.26     30.93 o 
  -6  -9  10       40.23       50.64     28.05 o 
  -5  -9  10       85.30       81.77     50.23 o 
  -4  -9  10       99.47      103.55     50.07 o 
  -3  -9  10       10.18       13.16      8.80 o 
  -2  -9  10      143.16      166.67     22.06 o 
  -1  -9  10      443.10      456.95     43.72 o 
   0  -9  10      260.74      245.16     28.96 o 
   1  -9  10       23.80       43.13     27.18 o 
   2  -9  10      123.23      141.39     18.28 o 
   3  -9  10        1.07        0.61      4.13 o 
   4  -9  10      149.80      142.09     11.39 o 
   5  -9  10       53.75       49.85      6.55 o 
   6  -9  10       77.55       76.73     10.93 o 
   7  -9  10      180.96      159.82     14.52 o 
   8  -9  10        0.00        1.50      4.52 o 
  -9  -8  10      349.75      376.20     42.24 o 
  -8  -8  10        0.45        3.25      5.50 o 
  -7  -8  10       52.40       53.49     39.29 o 
  -6  -8  10        4.29        4.85      6.29 o 
  -5  -8  10       17.46       10.01      9.51 o 
  -4  -8  10      385.60      377.33     31.26 o 
  -3  -8  10       78.55       88.19     38.54 o 
  -2  -8  10      183.11      155.12     21.46 o 
  -1  -8  10      482.99      512.57     24.18 o 
   0  -8  10        0.45        1.96      4.10 o 
   1  -8  10        5.65        3.06      3.00 o 
   2  -8  10        2.56        1.36      2.36 o 
   3  -8  10       52.69       39.44      7.91 o 
   4  -8  10        0.07        2.59      3.89 o 
   5  -8  10      143.46      138.08      9.78 o 
   6  -8  10      171.12      153.51     21.30 o 
   7  -8  10      133.99      137.59     25.28 o 
   8  -8  10       59.52       54.51     21.89 o 
  -9  -7  10      395.92      437.57     50.64 o 
  -8  -7  10        0.29        0.05      8.28 o 
  -7  -7  10       16.83       16.70     12.98 o 
  -6  -7  10       31.89       35.60     20.44 o 
  -5  -7  10      273.36      275.66     31.95 o 
  -4  -7  10       12.78       13.74      5.05 o 
  -3  -7  10      198.19      200.90     27.73 o 
  -2  -7  10        9.42        6.09      7.35 o 
  -1  -7  10      294.73      278.43     31.57 o 
   0  -7  10        3.60        4.61      1.53 o 
   1  -7  10       35.49       33.69      5.40 o 
   2  -7  10      108.75      100.26      8.34 o 
   3  -7  10      193.55      172.14     17.35 o 
   4  -7  10     1301.54     1254.04     49.12 o 
   5  -7  10       84.88       75.70      8.43 o 
   6  -7  10      197.14      204.19     21.73 o 
   8  -7  10        0.08        3.10      9.15 o 
   9  -7  10       15.96       13.40     28.03 o 
 -10  -6  10        6.91        8.81     11.11 o 
  -9  -6  10      197.11      213.70     24.63 o 
  -8  -6  10      158.86      173.53     15.53 o 
  -7  -6  10       16.00       13.30      8.21 o 
  -6  -6  10        9.71       13.10      8.17 o 
  -5  -6  10      275.55      247.49     23.91 o 
  -4  -6  10       50.05       50.11      8.61 o 
  -3  -6  10        0.03        0.48      1.35 o 
  -2  -6  10       19.87       18.13      2.61 o 
  -1  -6  10      487.22      496.63     12.99 o 
   0  -6  10      830.82      826.61     14.77 o 
   1  -6  10      112.22      106.15      8.98 o 
   2  -6  10      845.19      878.68     48.63 o 
   3  -6  10        1.16        1.67      2.66 o 
   4  -6  10       13.13       23.15     11.08 o 
   5  -6  10       28.12       29.13      8.09 o 
   6  -6  10        2.21        2.93      3.41 o 
   7  -6  10       32.61       40.78     40.57 o 
   9  -6  10       14.64        9.15     22.51 o 
 -10  -5  10       14.43        7.31     11.02 o 
  -9  -5  10      426.62      438.14     26.71 o 
  -8  -5  10       45.55       42.30     12.17 o 
  -7  -5  10       22.24       25.54     16.61 o 
  -6  -5  10       68.88       59.51     11.11 o 
  -5  -5  10      114.95      119.95     12.80 o 
  -4  -5  10        0.88        1.81      2.74 o 
  -3  -5  10      153.14      144.62     10.80 o 
  -2  -5  10        0.09        0.52      2.42 o 
  -1  -5  10      320.16      293.59     18.57 o 
   0  -5  10       49.51       52.69      5.50 o 
   1  -5  10       82.06       72.48      7.99 o 
   2  -5  10      248.76      255.47     19.92 o 
   3  -5  10      281.27      269.56     23.86 o 
   4  -5  10      150.26      147.76     17.99 o 
   5  -5  10      525.15      514.09     21.95 o 
   6  -5  10      793.98      727.24     46.83 o 
   7  -5  10      943.93      974.48     51.04 o 
   8  -5  10        1.10        1.85      5.43 o 
   9  -5  10       11.21       14.19     22.95 o 
 -11  -4  10       78.97       82.25     11.76 o 
 -10  -4  10       98.53      103.02     13.58 o 
  -9  -4  10      299.90      343.46     28.68 o 
  -8  -4  10      113.37      119.92     12.86 o 
  -7  -4  10      147.27      154.69     19.62 o 
  -6  -4  10       85.40       73.98     10.29 o 
  -5  -4  10      554.63      524.78     33.24 o 
  -4  -4  10      558.51      553.26     31.73 o 
  -3  -4  10     1298.42     1246.52     32.52 o 
  -2  -4  10       11.13        9.17      5.05 o 
  -1  -4  10     2233.11     2225.31     85.34 o 
   0  -4  10       18.72       22.37     11.75 o 
   1  -4  10        8.87       13.04      7.86 o 
   2  -4  10        0.64        2.69      3.25 o 
   3  -4  10       32.11       42.25     21.71 o 
   4  -4  10       42.75       52.55      8.93 o 
   5  -4  10      564.21      565.09     23.98 o 
   6  -4  10       91.50       79.16     17.53 o 
   7  -4  10      100.61      105.35     14.79 o 
   8  -4  10      486.32      429.36     49.60 o 
   9  -4  10        0.01        6.16     14.50 o 
 -11  -3  10        5.18        5.09      4.28 o 
 -10  -3  10      134.52      136.39     14.27 o 
  -9  -3  10      429.99      413.28     35.74 o 
  -8  -3  10       73.85       65.40     13.42 o 
  -7  -3  10       62.33       58.42      8.89 o 
  -6  -3  10        0.93        2.65      2.82 o 
  -5  -3  10       31.70       22.22     12.04 o 
  -4  -3  10      875.07      823.61     24.58 o 
  -3  -3  10     1571.22     1520.77     66.85 o 
  -2  -3  10      181.20      172.55     13.27 o 
  -1  -3  10      799.74      833.65     32.46 o 
   0  -3  10      599.97      575.97     19.77 o 
   1  -3  10       40.70       36.35     14.88 o 
   2  -3  10      755.70      715.62     21.03 o 
   3  -3  10      119.13      124.13     10.08 o 
   4  -3  10      532.82      507.92     16.51 o 
   5  -3  10       27.61       24.29     18.11 o 
   6  -3  10       68.16       57.27     15.53 o 
   7  -3  10      592.88      564.15     52.35 o 
   8  -3  10       71.50       77.71     23.42 o 
   9  -3  10       35.72       26.92     56.59 o 
 -11  -2  10       53.89       55.88     18.90 o 
 -10  -2  10       56.36       53.89     13.08 o 
  -9  -2  10        5.27        3.41      4.64 o 
  -8  -2  10      113.62      124.63     16.78 o 
  -7  -2  10      682.45      687.37     22.07 o 
  -6  -2  10        0.10        1.98      4.50 o 
  -5  -2  10     2689.72     2713.49     64.48 o 
  -4  -2  10      866.53      878.40     39.95 o 
  -3  -2  10       11.11       13.38      6.50 o 
  -2  -2  10      514.83      507.78     29.90 o 
  -1  -2  10     1351.56     1308.22     43.82 o 
   0  -2  10      272.78      259.63     20.90 o 
   1  -2  10      288.11      259.00     20.94 o 
   2  -2  10      220.16      206.99     18.08 o 
   3  -2  10      232.30      223.53     20.87 o 
   4  -2  10        0.50        1.55      1.38 o 
   5  -2  10      914.22      915.11     47.37 o 
   6  -2  10       20.58       11.02      6.47 o 
   7  -2  10        0.15        2.63      8.39 o 
   8  -2  10       21.22       15.71     20.07 o 
 -12  -1  10       96.47       98.99     12.65 o 
 -11  -1  10      109.05      112.30     20.20 o 
 -10  -1  10      597.22      577.87     46.14 o 
  -9  -1  10       20.89       21.01      9.93 o 
  -8  -1  10       92.99       90.60     14.21 o 
  -7  -1  10        9.01        7.24      5.10 o 
  -6  -1  10      157.03      154.92     15.90 o 
  -5  -1  10      109.04       93.32     12.11 o 
  -4  -1  10      156.76      172.38     14.37 o 
  -3  -1  10     1885.74     1952.38     57.99 o 
  -2  -1  10        5.19        8.93      5.87 o 
  -1  -1  10     1214.80     1229.71     39.50 o 
   0  -1  10       60.01       74.62      8.49 o 
   1  -1  10       56.87       51.05      8.33 o 
   2  -1  10      896.70      873.88     27.44 o 
   3  -1  10       14.98       12.96      8.91 o 
   4  -1  10       85.27       83.35      6.72 o 
   5  -1  10       18.36       19.93     19.43 o 
   6  -1  10       33.11       35.54     29.55 o 
   7  -1  10      133.44      135.84     25.55 o 
   8  -1  10      136.32      150.16     23.57 o 
 -12   0  10        8.85        8.49      8.88 o 
 -11   0  10      163.41      161.28     13.97 o 
 -10   0  10      362.92      353.36     29.56 o 
  -9   0  10      270.03      260.33     18.85 o 
  -8   0  10       19.40       23.17      9.67 o 
  -7   0  10     1129.03     1130.64     38.48 o 
  -6   0  10     1738.75     1659.43     61.98 o 
  -5   0  10      563.43      550.72     26.18 o 
  -4   0  10       17.51       15.57      8.30 o 
  -3   0  10      318.48      292.02     20.12 o 
  -2   0  10      496.67      523.64     29.76 o 
  -1   0  10      236.19      230.51     17.32 o 
   0   0  10      589.54      605.56     23.28 o 
   1   0  10     1567.49     1509.31     62.04 o 
   2   0  10        5.75        6.23      3.82 o 
   3   0  10      783.37      786.75     31.57 o 
   4   0  10       86.87       95.17     14.23 o 
   5   0  10      187.16      183.94     22.70 o 
   6   0  10        7.41        8.35     10.05 o 
   7   0  10        5.94        8.36     11.19 o 
   8   0  10       18.61       18.71     22.41 o 
 -12   1  10       25.89       30.35     37.00 o 
 -11   1  10       10.32       13.91     11.15 o 
 -10   1  10      427.19      424.27     40.00 o 
  -9   1  10      236.67      241.71     18.12 o 
  -8   1  10        0.18        2.71      5.22 o 
  -7   1  10      936.02      899.91     25.30 o 
  -6   1  10       22.85       24.71     12.20 o 
  -5   1  10      136.33      145.26     14.51 o 
  -4   1  10     1270.61     1243.47     33.12 o 
  -3   1  10       19.99       32.58     15.29 o 
  -2   1  10      123.93      115.38     13.60 o 
  -1   1  10      280.80      275.24     25.24 o 
   0   1  10      428.44      427.07     32.01 o 
   1   1  10       81.19       82.34     16.44 o 
   2   1  10      619.63      628.18     20.32 o 
   3   1  10     1520.33     1417.03     64.03 o 
   4   1  10       48.38       41.03     28.14 o 
   5   1  10      119.52      119.89     26.90 o 
   6   1  10       71.47       72.65     52.31 o 
   7   1  10      167.49      205.77     30.72 o 
   8   1  10       14.94       15.91     21.93 o 
 -12   2  10       80.81       65.24     60.53 o 
 -11   2  10       18.47       18.20     13.09 o 
 -10   2  10       66.88       65.56     13.23 o 
  -9   2  10        3.41        3.58      5.44 o 
  -8   2  10      427.72      460.63     27.22 o 
  -7   2  10      529.22      503.54     25.45 o 
  -6   2  10       41.11       42.89     19.67 o 
  -5   2  10       42.23       43.33     10.49 o 
  -4   2  10       31.76       36.98     19.04 o 
  -3   2  10      535.36      564.53     23.22 o 
  -2   2  10      404.41      392.60     29.69 o 
  -1   2  10        0.43       -0.13      6.26 o 
   0   2  10     1337.50     1317.64     49.01 o 
   1   2  10      702.40      708.72     23.83 o 
   2   2  10      799.72      829.49     23.97 o 
   3   2  10     1297.01     1350.52     69.14 o 
   4   2  10        8.44        7.26      8.35 o 
   5   2  10      156.31      192.50     29.34 o 
   6   2  10       80.12       70.11     19.06 o 
   7   2  10      228.71      245.69     34.08 o 
 -12   3  10        2.65        2.37      7.21 o 
 -11   3  10       15.41       15.31     11.72 o 
 -10   3  10      704.92      748.63     59.55 o 
  -9   3  10        0.71        3.95      4.12 o 
  -8   3  10      251.99      243.52     22.93 o 
  -7   3  10      136.09      125.64     16.63 o 
  -6   3  10     1433.22     1532.66     51.54 o 
  -5   3  10      449.23      418.49     31.32 o 
  -4   3  10       25.36       40.48     17.61 o 
  -3   3  10       56.03       59.92      9.23 o 
  -2   3  10       31.65       35.99     17.04 o 
  -1   3  10       67.52       60.06      9.54 o 
   0   3  10     1388.03     1466.36     32.85 o 
   1   3  10     1945.92     1963.71     76.69 o 
   2   3  10      454.26      458.85     31.88 o 
   3   3  10       36.03       39.65     25.96 o 
   4   3  10      213.22      224.66     27.70 o 
   5   3  10       31.62       29.00     25.93 o 
   6   3  10        1.59        4.65      8.54 o 
   7   3  10        1.24        3.79      8.43 o 
 -12   4  10       24.83       18.00     21.99 o 
 -11   4  10        0.01       -0.08     10.21 o 
 -10   4  10      144.06      142.88     12.62 o 
  -9   4  10      160.96      170.27     17.07 o 
  -8   4  10      144.31      129.36     13.14 o 
  -7   4  10     1597.66     1586.79     90.37 o 
  -6   4  10      217.58      217.58     23.48 o 
  -5   4  10      344.67      351.95     24.69 o 
  -4   4  10       12.38       15.40      7.93 o 
  -3   4  10      192.28      164.45     17.65 o 
  -2   4  10       28.81       36.71     16.87 o 
  -1   4  10       58.64       53.11     26.39 o 
   0   4  10     1244.69     1317.66     41.56 o 
   1   4  10      125.27      130.05     13.77 o 
   2   4  10      537.96      596.99     44.61 o 
   3   4  10       75.65       69.29     40.13 o 
   4   4  10        1.71       -1.52     21.49 o 
   5   4  10       12.88        2.61      7.88 o 
   6   4  10       53.10       46.06     48.37 o 
 -12   5  10      179.33      193.17     23.84 o 
 -11   5  10        2.63        2.50      5.67 o 
 -10   5  10      203.56      232.67     21.20 o 
  -9   5  10      299.56      297.30     23.28 o 
  -8   5  10        6.55        8.74      6.60 o 
  -7   5  10       17.97       21.15     11.10 o 
  -6   5  10       86.63       95.69     13.77 o 
  -5   5  10      715.54      752.77     25.11 o 
  -4   5  10      103.97       97.95     11.99 o 
  -3   5  10       56.97       52.45     10.87 o 
  -2   5  10       37.13       26.39     17.20 o 
  -1   5  10        9.53       12.24      7.01 o 
   0   5  10     1444.68     1328.47     60.70 o 
   1   5  10       83.90       74.22     12.10 o 
   2   5  10      245.56      256.69     30.57 o 
   3   5  10       64.68       78.71     43.75 o 
   4   5  10       10.83       10.70      8.69 o 
   5   5  10        6.68       10.24      8.91 o 
   6   5  10       29.42       21.59     32.55 o 
 -12   6  10       29.62       22.00     28.99 o 
 -11   6  10       41.14       40.89     30.71 o 
 -10   6  10       19.44       20.16     15.86 o 
  -9   6  10        0.02        1.32      6.35 o 
  -8   6  10      190.28      208.55     19.72 o 
  -7   6  10       69.36       59.30     11.71 o 
  -6   6  10      103.35      126.38     14.22 o 
  -5   6  10      644.08      662.70     32.01 o 
  -4   6  10        0.27        2.81      5.18 o 
  -3   6  10       16.49       22.73     10.40 o 
  -2   6  10       34.70       24.01     10.48 o 
  -1   6  10      240.28      217.21     22.64 o 
   0   6  10      119.93      100.19     12.42 o 
   1   6  10       90.75       87.24     12.65 o 
   2   6  10      246.12      243.91     39.83 o 
   3   6  10      176.50      166.88     27.20 o 
   4   6  10      342.39      349.77     35.96 o 
   5   6  10      112.19      124.02     17.53 o 
 -11   7  10       92.25      103.93     17.65 o 
 -10   7  10        2.36        4.99     11.71 o 
  -9   7  10       72.01       53.01     10.96 o 
  -8   7  10      583.93      598.74     49.49 o 
  -7   7  10      153.53      164.09     14.30 o 
  -6   7  10      735.66      757.08     47.48 o 
  -5   7  10       41.87       35.97     20.32 o 
  -4   7  10      193.24      166.71     19.31 o 
  -3   7  10      643.13      688.78     33.33 o 
  -2   7  10        0.39        3.06      4.38 o 
  -1   7  10      198.46      184.62     17.62 o 
   0   7  10        6.10       10.89      8.20 o 
   1   7  10      167.37      182.69     29.62 o 
   2   7  10      308.41      337.67     29.55 o 
   3   7  10       31.74       22.13     22.45 o 
   4   7  10        0.19        1.30      7.52 o 
 -11   8  10      246.79      245.31     25.61 o 
 -10   8  10      293.03      290.40     30.86 o 
  -9   8  10      117.83      114.84     21.94 o 
  -8   8  10      359.86      373.65     31.21 o 
  -7   8  10        5.41        5.45      7.86 o 
  -6   8  10      453.53      456.49     28.90 o 
  -5   8  10      280.58      275.61     23.68 o 
  -4   8  10       11.53       12.89      8.52 o 
  -3   8  10       40.75       42.11     20.25 o 
  -2   8  10      522.69      520.01     35.82 o 
  -1   8  10      139.14      137.04     14.60 o 
   0   8  10       86.96       82.36     11.60 o 
   1   8  10        1.71        0.55      7.17 o 
   2   8  10       10.04       13.29     14.44 o 
   3   8  10        7.87        5.03      9.58 o 
 -10   9  10       20.50       17.15     20.83 o 
  -9   9  10       92.30       73.99     52.66 o 
  -8   9  10        6.07       10.05      9.52 o 
  -7   9  10        3.05        4.20     12.42 o 
  -6   9  10       29.57       31.16     18.00 o 
  -5   9  10      239.04      244.25     23.14 o 
  -4   9  10      401.62      433.06     38.62 o 
  -3   9  10       18.69       19.08     11.94 o 
  -2   9  10      265.14      286.87     25.95 o 
  -1   9  10        8.62        7.88      8.63 o 
   0   9  10        4.46       11.26      9.17 o 
   1   9  10        0.02        3.43      7.63 o 
   2   9  10       61.42       44.65     15.03 o 
 -10  10  10        4.59        4.43     12.69 o 
  -9  10  10      112.98      112.44     20.64 o 
  -8  10  10        3.06        6.21      4.88 o 
  -7  10  10       27.38       28.75     21.82 o 
  -6  10  10       23.01       20.62     12.53 o 
  -5  10  10      168.81      169.96     21.71 o 
  -4  10  10       74.94       73.39     12.49 o 
  -3  10  10      182.40      188.53     23.16 o 
  -2  10  10       18.61       15.31     10.22 o 
  -1  10  10        0.05        2.96      5.67 o 
   0  10  10        0.85        1.32      6.44 o 
   1  10  10       20.83       19.48     23.22 o 
  -8  11  10        4.55        7.41      9.94 o 
  -7  11  10       36.13       27.04     24.04 o 
  -6  11  10       45.45       33.70     29.15 o 
  -5  11  10        0.58        2.85      5.70 o 
  -4  11  10        4.61        3.79      7.28 o 
  -3  11  10      145.90      148.91     19.48 o 
  -2  11  10        3.97        3.78      6.45 o 
  -1  11  10       60.12       53.51     42.96 o 
  -6  12  10        2.60        1.73      6.12 o 
  -5  12  10       16.80       12.51     12.91 o 
  -4  12  10       76.09       79.57     13.25 o 
   0 -14  11        1.38        1.37      4.98 o 
   1 -14  11      529.86      583.85     33.28 o 
   2 -14  11       15.09       14.31     32.54 o 
   3 -14  11        4.34        5.72      9.65 o 
  -3 -13  11      115.59      127.25     16.68 o 
  -2 -13  11        6.84        9.42     11.36 o 
  -1 -13  11        5.91        3.62      7.71 o 
   0 -13  11       22.01       18.52     13.77 o 
   1 -13  11       33.84       21.36     20.87 o 
   2 -13  11       23.70       16.60     11.66 o 
   3 -13  11      146.06      172.84     35.00 o 
   4 -13  11       11.51       18.64     21.31 o 
   5 -13  11      196.66      200.30     29.30 o 
  -4 -12  11      205.76      252.95     34.34 o 
  -3 -12  11       73.93       65.68     61.19 o 
  -2 -12  11        0.08       -0.58     10.67 o 
  -1 -12  11        5.29        5.90      6.53 o 
   0 -12  11      236.71      232.99     17.93 o 
   1 -12  11       22.93       16.06     12.06 o 
   2 -12  11       32.50       32.44     16.07 o 
   3 -12  11       27.95       20.75     19.47 o 
   4 -12  11        8.79        7.80     13.36 o 
   5 -12  11        7.79       12.67      9.43 o 
   6 -12  11        0.14        3.00      6.49 o 
  -6 -11  11       60.59       48.77     43.46 o 
  -5 -11  11       90.59       88.54     24.11 o 
  -4 -11  11       74.64       94.05     19.25 o 
  -3 -11  11      261.37      276.89     26.28 o 
  -2 -11  11       25.18       20.48     15.20 o 
  -1 -11  11      125.23      119.94     18.42 o 
   0 -11  11      267.87      278.85     31.02 o 
   1 -11  11       13.33       12.34      7.19 o 
   2 -11  11        5.22       11.53      8.58 o 
   3 -11  11        5.99        4.46      5.99 o 
   4 -11  11       19.04        9.43     12.07 o 
   5 -11  11       92.49       60.38     64.31 o 
   6 -11  11       31.74       21.72     19.47 o 
   7 -11  11       14.36       10.36     21.18 o 
  -7 -10  11       54.32       62.43     49.16 o 
  -6 -10  11       44.22       51.40     44.82 o 
  -5 -10  11      244.91      281.65     28.36 o 
  -4 -10  11       50.78       53.17     30.80 o 
  -3 -10  11      251.15      276.21     34.67 o 
  -2 -10  11        7.52        9.90      7.56 o 
  -1 -10  11      423.92      441.42     35.34 o 
   0 -10  11       62.85       70.84     17.69 o 
   1 -10  11       99.70       80.69     14.17 o 
   2 -10  11       56.68       52.22      8.94 o 
   3 -10  11       70.73       73.99     12.64 o 
   4 -10  11       10.73        6.73      7.29 o 
   5 -10  11        0.36       -0.94      8.61 o 
   6 -10  11       76.84       61.63     53.62 o 
  -7  -9  11       10.65        9.57      8.12 o 
  -6  -9  11        4.75        5.77      8.60 o 
  -5  -9  11       25.20       35.25     16.24 o 
  -4  -9  11        6.12        2.82      5.36 o 
  -3  -9  11       15.93       15.25      8.91 o 
  -2  -9  11       38.82       45.03     18.54 o 
  -1  -9  11      506.91      459.34     28.75 o 
   0  -9  11      271.51      256.53     29.22 o 
   1  -9  11      158.41      192.25     24.86 o 
   2  -9  11      377.35      350.21     28.78 o 
   3  -9  11       99.26       86.39     13.68 o 
   4  -9  11      284.18      285.25     30.88 o 
   5  -9  11      144.65      172.86     23.12 o 
   6  -9  11       56.30       36.20     38.95 o 
  -8  -8  11       33.53       29.38     30.27 o 
  -7  -8  11        5.58        8.67     11.74 o 
  -6  -8  11       33.72       23.65     17.68 o 
  -5  -8  11        6.47        9.23     10.50 o 
  -4  -8  11        4.44        5.82      4.78 o 
  -3  -8  11       18.39       12.65      6.83 o 
  -2  -8  11      705.29      714.61     41.45 o 
  -1  -8  11       62.37       60.12     36.37 o 
   0  -8  11      519.81      563.83     41.58 o 
   1  -8  11        5.38        3.58      4.31 o 
   2  -8  11      220.06      193.66     24.81 o 
   3  -8  11       14.66       17.93      6.16 o 
   4  -8  11       75.80       74.09      9.42 o 
   5  -8  11       55.02       65.68      7.54 o 
   6  -8  11      226.41      215.98     27.25 o 
   7  -8  11        1.27        3.20      6.14 o 
   8  -8  11      144.33      145.83     20.68 o 
  -9  -7  11        7.24        6.46      7.69 o 
  -8  -7  11       50.47       54.51     19.27 o 
  -7  -7  11       11.80       11.10     13.08 o 
  -6  -7  11       37.81       31.89     28.73 o 
  -5  -7  11      129.37      137.96     15.16 o 
  -4  -7  11       36.20       33.78     21.16 o 
  -3  -7  11     1366.05     1433.65     68.94 o 
  -2  -7  11      515.81      553.23     28.27 o 
  -1  -7  11      421.98      403.56     47.81 o 
   0  -7  11       82.22       80.24      5.09 o 
   1  -7  11       39.06       45.06      5.35 o 
   2  -7  11      293.50      281.09     19.69 o 
   3  -7  11        0.60        1.80      3.12 o 
   4  -7  11     1251.74     1339.52     73.70 o 
   5  -7  11       63.32       44.93      8.46 o 
   6  -7  11       66.90       66.25     10.33 o 
   7  -7  11       26.97       24.55     37.20 o 
   8  -7  11        0.23        2.12      7.37 o 
  -9  -6  11       44.11       46.94     44.68 o 
  -8  -6  11      140.42      146.71     23.69 o 
  -7  -6  11      344.29      311.03     37.12 o 
  -6  -6  11      143.93      137.80     11.91 o 
  -5  -6  11       57.14       54.34      7.79 o 
  -4  -6  11      777.95      810.90     39.19 o 
  -3  -6  11      949.70      870.39     52.29 o 
  -2  -6  11      115.14      110.41      6.86 o 
  -1  -6  11       15.74       18.44      4.03 o 
   0  -6  11        1.41        1.95      1.48 o 
   1  -6  11      435.91      448.15     31.72 o 
   2  -6  11       16.27       19.38      5.63 o 
   3  -6  11      375.36      392.75     26.44 o 
   4  -6  11      146.00      152.66     15.99 o 
   5  -6  11      856.88      854.10     41.08 o 
   6  -6  11       41.81       43.84     12.49 o 
   7  -6  11      182.34      190.96     27.67 o 
   8  -6  11       78.41       87.12     76.55 o 
 -10  -5  11       17.07        8.41      8.59 o 
  -9  -5  11       30.72       24.06     15.42 o 
  -8  -5  11       25.30       17.87     13.28 o 
  -7  -5  11        2.39        3.15      4.89 o 
  -6  -5  11       21.75       30.14     14.50 o 
  -5  -5  11      162.86      136.74     10.29 o 
  -4  -5  11      187.68      174.52     18.22 o 
  -3  -5  11     1876.66     1781.14     62.31 o 
  -2  -5  11     1137.20     1153.76     39.20 o 
  -1  -5  11     1587.15     1281.03    184.69 o 
   0  -5  11       45.88       43.45      6.30 o 
   1  -5  11      316.18      335.90     22.25 o 
   2  -5  11       26.90       25.19     11.71 o 
   3  -5  11      267.42      284.60     20.71 o 
   4  -5  11      291.99      298.24     25.03 o 
   5  -5  11       43.14       37.37      7.99 o 
   6  -5  11      129.11      138.25     17.01 o 
   7  -5  11        6.22       15.04     17.89 o 
   8  -5  11       22.72       10.22     41.05 o 
 -10  -4  11       52.92       35.96     23.89 o 
  -9  -4  11       15.18       10.33     10.94 o 
  -8  -4  11       28.29       21.95     13.00 o 
  -7  -4  11      273.09      268.45     19.97 o 
  -6  -4  11      461.66      462.66     30.21 o 
  -5  -4  11      148.31      131.56     16.07 o 
  -4  -4  11      921.40      871.06     22.25 o 
  -3  -4  11      760.93      747.96     20.60 o 
  -2  -4  11      787.91      802.80     29.29 o 
  -1  -4  11     1641.66     1606.71     50.46 o 
   0  -4  11       35.14       34.92      6.57 o 
   1  -4  11      517.75      555.86     34.14 o 
   2  -4  11       47.79       48.11      8.93 o 
   3  -4  11      119.88      122.44     14.15 o 
   4  -4  11      265.18      278.82     24.11 o 
   5  -4  11       33.41       23.19     22.74 o 
   6  -4  11        0.68        2.86      6.14 o 
   7  -4  11      219.48      195.88     22.54 o 
   8  -4  11        1.23        1.52      8.99 o 
 -11  -3  11       11.42        9.58     11.36 o 
 -10  -3  11       14.83       12.28      8.50 o 
  -9  -3  11        6.26        5.46      4.91 o 
  -8  -3  11      214.99      230.08     23.08 o 
  -7  -3  11        4.77        8.48      5.28 o 
  -6  -3  11       68.89       60.77     11.82 o 
  -5  -3  11       35.94       28.05     16.44 o 
  -4  -3  11     1678.51     1678.47     42.47 o 
  -3  -3  11      634.48      641.97     29.09 o 
  -2  -3  11        0.10        0.72      5.01 o 
  -1  -3  11      243.69      250.61     20.59 o 
   0  -3  11      711.09      710.86     20.13 o 
   1  -3  11      311.37      276.12     22.54 o 
   2  -3  11       44.54       41.19      7.39 o 
   3  -3  11       18.62       23.86     13.37 o 
   4  -3  11       10.15       13.53      9.98 o 
   5  -3  11      307.60      337.69     31.69 o 
   6  -3  11      166.64      212.09     31.63 o 
   7  -3  11        1.44        8.11     11.53 o 
   8  -3  11       21.80       21.64     19.83 o 
 -11  -2  11       23.81       15.61     12.33 o 
 -10  -2  11        6.27        6.82      6.15 o 
  -9  -2  11       27.55       32.84     18.58 o 
  -8  -2  11      332.43      295.19     20.15 o 
  -7  -2  11        0.51        1.76      5.66 o 
  -6  -2  11       40.15       37.79     16.03 o 
  -5  -2  11      820.32      735.58     26.93 o 
  -4  -2  11      264.83      269.10     22.31 o 
  -3  -2  11      123.65      123.92     14.12 o 
  -2  -2  11      364.41      343.42     26.02 o 
  -1  -2  11     3101.94     3132.45     56.14 o 
   0  -2  11     1344.94     1307.73     51.01 o 
   1  -2  11     1435.07     1446.55     34.66 o 
   2  -2  11      287.27      284.12     23.24 o 
   3  -2  11      315.10      313.74     30.24 o 
   4  -2  11      247.93      247.33     30.81 o 
   5  -2  11       14.00       12.93      9.49 o 
   6  -2  11      121.34      126.51     17.45 o 
   7  -2  11      628.54      631.63     48.10 o 
   8  -2  11        1.78        2.71      5.34 o 
 -11  -1  11       70.88       79.50     16.11 o 
 -10  -1  11       36.55       43.67     28.56 o 
  -9  -1  11       48.29       41.36     22.37 o 
  -8  -1  11       60.09       52.01     22.47 o 
  -7  -1  11       24.95       23.69     11.93 o 
  -6  -1  11      337.64      336.20     32.89 o 
  -5  -1  11        3.74        4.66      3.42 o 
  -4  -1  11      299.31      313.94     25.21 o 
  -3  -1  11        1.02        1.21      4.95 o 
  -2  -1  11       18.77       26.57     12.03 o 
  -1  -1  11      277.60      276.47     22.68 o 
   0  -1  11     1824.42     1886.40     50.59 o 
   1  -1  11      632.85      629.32     24.42 o 
   2  -1  11     1338.39     1333.98     31.15 o 
   3  -1  11      116.14      105.07      9.23 o 
   4  -1  11        2.32        3.28      6.33 o 
   5  -1  11      166.01      168.57     26.77 o 
   6  -1  11        0.01        2.12      7.29 o 
   7  -1  11       18.42       12.73     15.91 o 
   8  -1  11       40.89       32.30     42.27 o 
 -12   0  11       40.39       33.25     32.17 o 
 -11   0  11       12.03       15.40     12.15 o 
 -10   0  11       63.78       81.27     15.24 o 
  -9   0  11       10.77       13.79      7.55 o 
  -8   0  11      414.63      409.79     21.79 o 
  -7   0  11        2.36        2.64      4.73 o 
  -6   0  11      203.92      182.17     21.43 o 
  -5   0  11       76.91       86.57     15.27 o 
  -4   0  11      138.10      133.20     13.33 o 
  -3   0  11        2.83        2.75      3.98 o 
  -2   0  11       57.22       55.06     10.42 o 
  -1   0  11      590.63      548.77     19.92 o 
   0   0  11      250.93      261.71     24.40 o 
   1   0  11      564.43      538.90     35.70 o 
   2   0  11     1305.21     1267.55     28.55 o 
   3   0  11      105.05      120.51     11.07 o 
   4   0  11      309.08      319.86     30.64 o 
   5   0  11       34.21       42.94     31.81 o 
   6   0  11       35.46       38.18     20.31 o 
   7   0  11       13.54       11.04     10.44 o 
 -12   1  11      343.06      383.96     32.08 o 
 -11   1  11      215.15      237.30     23.48 o 
 -10   1  11        0.38        2.98      8.65 o 
  -9   1  11       78.00       75.33     14.32 o 
  -8   1  11      216.19      221.26     22.42 o 
  -7   1  11      636.35      592.51     28.17 o 
  -6   1  11       22.38       20.53     10.73 o 
  -5   1  11       29.33       22.95     14.04 o 
  -4   1  11     1690.80     1678.98     37.22 o 
  -3   1  11       89.94       70.88     11.21 o 
  -2   1  11      197.24      212.34     19.31 o 
  -1   1  11        0.68        3.73      6.46 o 
   0   1  11       22.23       24.66     13.94 o 
   1   1  11     1541.05     1524.80     39.66 o 
   2   1  11     2937.65     3010.09     45.86 o 
   3   1  11       23.98       30.51     17.31 o 
   4   1  11       28.75       22.96     16.72 o 
   5   1  11       17.16       18.81     14.84 o 
   6   1  11        4.01        5.48      6.92 o 
   7   1  11       13.85       12.41     17.61 o 
 -12   2  11        6.65       13.01     12.94 o 
 -11   2  11        0.00        2.36      4.85 o 
 -10   2  11       11.73       12.62      8.76 o 
  -9   2  11       50.06       55.86     12.58 o 
  -8   2  11       20.40       21.45     11.44 o 
  -7   2  11      385.96      343.70     25.11 o 
  -6   2  11       12.37       18.79      9.31 o 
  -5   2  11      467.81      417.99     27.44 o 
  -4   2  11      260.03      238.59     24.08 o 
  -3   2  11      329.80      319.22     26.07 o 
  -2   2  11      412.25      419.54     31.99 o 
  -1   2  11       59.56       52.18     14.27 o 
   0   2  11      980.91     1079.15     29.30 o 
   1   2  11       68.88       60.49     11.14 o 
   2   2  11      241.37      266.39     21.57 o 
   3   2  11      110.23      100.36     59.01 o 
   4   2  11      153.94      149.90     24.88 o 
   5   2  11      102.26       88.81     22.29 o 
   6   2  11       69.22       63.45     64.32 o 
 -12   3  11       65.82       38.33     38.60 o 
 -11   3  11       15.89       11.28      8.54 o 
 -10   3  11        9.07        8.43      5.72 o 
  -9   3  11      103.51      109.64     12.96 o 
  -8   3  11     1294.20     1270.63     72.61 o 
  -7   3  11       48.05       56.52     13.31 o 
  -6   3  11      157.86      147.88     17.10 o 
  -5   3  11       22.95       33.93     17.42 o 
  -4   3  11     1834.83     1792.47     51.62 o 
  -3   3  11        2.58        7.99      6.05 o 
  -2   3  11       23.81       32.55     14.75 o 
  -1   3  11      115.30      121.02     14.50 o 
   0   3  11      407.84      342.11     34.75 o 
   1   3  11      130.99      137.94     13.01 o 
   2   3  11     1528.26     1615.40     50.57 o 
   3   3  11      335.17      355.48     31.81 o 
   4   3  11        0.00        0.06      8.01 o 
   5   3  11      117.81      123.63     28.35 o 
   6   3  11        1.28        4.54      7.19 o 
 -12   4  11        3.49        7.59      9.99 o 
 -11   4  11        8.61       10.51     12.80 o 
 -10   4  11        0.08        1.95      4.05 o 
  -9   4  11        0.16        1.48      5.33 o 
  -8   4  11       98.64      112.64     13.49 o 
  -7   4  11       10.73       11.27      7.76 o 
  -6   4  11        1.60        4.26      7.68 o 
  -5   4  11      248.06      251.57     26.75 o 
  -4   4  11       25.00       19.28     11.12 o 
  -3   4  11      181.14      170.14     18.51 o 
  -2   4  11       26.47       36.29     18.61 o 
  -1   4  11      181.49      157.55     18.13 o 
   0   4  11      348.33      287.18     22.21 o 
   1   4  11        2.03        1.64      5.63 o 
   2   4  11      320.13      357.23     33.02 o 
   3   4  11      248.31      270.74     34.00 o 
   4   4  11      155.43      169.74     27.26 o 
   5   4  11       43.90       63.11     53.01 o 
 -11   5  11       97.54      111.39     36.02 o 
 -10   5  11       57.89       58.29     12.02 o 
  -9   5  11      381.49      358.93     31.70 o 
  -8   5  11       71.82       68.89     13.47 o 
  -7   5  11      323.99      304.55     19.94 o 
  -6   5  11       10.12       11.69      8.53 o 
  -5   5  11      341.45      348.92     26.63 o 
  -4   5  11        1.01        3.19      4.96 o 
  -3   5  11      100.91      100.15     12.92 o 
  -2   5  11      258.11      207.77     21.17 o 
  -1   5  11        0.78        2.37      4.07 o 
   0   5  11       44.01       47.70     11.71 o 
   1   5  11       11.86       15.61      8.98 o 
   2   5  11      114.56      113.27     23.92 o 
   3   5  11       72.61       82.88     55.35 o 
   4   5  11        6.71       11.94     17.00 o 
   5   5  11        6.54        8.01      8.30 o 
 -11   6  11       19.04       18.37     21.39 o 
 -10   6  11       66.67       58.66     27.90 o 
  -9   6  11      308.37      280.15     24.90 o 
  -8   6  11      146.19      143.37     14.97 o 
  -7   6  11       76.34       94.37     15.26 o 
  -6   6  11      466.72      456.84     31.75 o 
  -5   6  11        0.35        2.02      5.09 o 
  -4   6  11       46.20       50.24     18.84 o 
  -3   6  11        0.94        1.99      5.84 o 
  -2   6  11      169.15      153.13     20.05 o 
  -1   6  11       61.38       61.94     12.83 o 
   0   6  11      147.87      158.89     14.20 o 
   1   6  11        0.43        3.55      7.77 o 
   2   6  11        0.87        2.23     11.79 o 
   3   6  11      936.66     1129.46     65.00 o 
   4   6  11       12.90       11.61     17.03 o 
 -11   7  11       18.89       14.99     31.92 o 
 -10   7  11       14.50       20.25     25.88 o 
  -9   7  11       23.82       16.48     14.26 o 
  -8   7  11       16.45       18.57     10.48 o 
  -7   7  11        6.55        5.40      7.36 o 
  -6   7  11        9.41        7.98      5.58 o 
  -5   7  11      209.86      219.90     18.33 o 
  -4   7  11       38.81       41.83     18.60 o 
  -3   7  11      195.44      209.05     20.14 o 
  -2   7  11     1028.70     1029.90     53.10 o 
  -1   7  11      205.76      223.51     25.68 o 
   0   7  11       28.55       37.87     18.16 o 
   1   7  11       69.80       58.87     16.95 o 
   2   7  11       10.26       11.51     12.48 o 
   3   7  11      249.79      252.92     35.77 o 
 -10   8  11       55.44       52.13     20.41 o 
  -9   8  11      231.41      263.35     26.65 o 
  -8   8  11      100.91       80.79     18.15 o 
  -7   8  11       58.69       51.94     35.20 o 
  -6   8  11      197.43      208.65     25.08 o 
  -5   8  11       53.70       58.96     28.64 o 
  -4   8  11       40.41       41.16     21.83 o 
  -3   8  11      430.51      433.11     39.01 o 
  -2   8  11      152.65      140.69     18.29 o 
  -1   8  11      104.99      109.86     13.47 o 
   0   8  11        0.20       -0.80      6.78 o 
   1   8  11        0.09        1.66      5.52 o 
   2   8  11       28.83       29.37     29.01 o 
 -10   9  11       15.92       17.26     21.88 o 
  -9   9  11        6.13        7.26     13.34 o 
  -8   9  11       38.86       33.15     27.81 o 
  -7   9  11      233.80      250.46     21.28 o 
  -6   9  11       17.69       20.18     12.47 o 
  -5   9  11       31.05       27.50     19.70 o 
  -4   9  11        0.82        0.97      5.19 o 
  -3   9  11      175.94      159.80     21.03 o 
  -2   9  11      506.37      540.94     30.87 o 
  -1   9  11       30.31       31.11     21.12 o 
   0   9  11       32.12       42.84     28.92 o 
   1   9  11        7.98        7.88      9.30 o 
  -9  10  11        0.18        1.84      8.81 o 
  -8  10  11        9.09        8.91      8.54 o 
  -7  10  11       12.48        6.90      7.09 o 
  -6  10  11       16.46        9.37      7.25 o 
  -5  10  11        0.30        2.10      4.92 o 
  -4  10  11       14.26       14.24     15.91 o 
  -3  10  11      370.98      400.09     30.10 o 
  -2  10  11        1.80        2.76      4.27 o 
  -1  10  11       23.99       17.05     12.78 o 
   0  10  11        7.10        8.71     13.68 o 
  -7  11  11       30.48       26.83     37.35 o 
  -6  11  11      191.75      218.09     20.60 o 
  -5  11  11       71.13       68.15     13.31 o 
  -4  11  11       21.59       12.19     16.00 o 
  -3  11  11       66.38       71.69     19.84 o 
  -2 -13  12      153.52      146.57     17.93 o 
  -1 -13  12       34.51       32.33     28.36 o 
   0 -13  12        8.92        9.26      8.17 o 
   1 -13  12       75.62       80.94     13.28 o 
   2 -13  12      102.61      104.41     21.95 o 
   3 -13  12       36.33       33.39     53.66 o 
  -4 -12  12       68.89       60.98     54.56 o 
  -3 -12  12       57.48       56.12     51.88 o 
  -2 -12  12      135.16      144.92     27.10 o 
  -1 -12  12      100.38       86.20     19.07 o 
   0 -12  12      180.68      179.12     20.29 o 
   1 -12  12        0.01        0.77      4.42 o 
   2 -12  12        2.41        1.83      3.54 o 
   3 -12  12      177.65      198.18     34.29 o 
   4 -12  12       32.79       45.30     15.11 o 
   5 -12  12       45.49       28.01     47.75 o 
  -5 -11  12      116.04      118.22     31.23 o 
  -4 -11  12       90.21      108.79     21.63 o 
  -3 -11  12      296.13      265.50     29.24 o 
  -2 -11  12       82.91       79.24     41.37 o 
  -1 -11  12      418.86      431.95     31.98 o 
   0 -11  12        5.10        2.33      6.65 o 
   1 -11  12      256.11      267.82     20.78 o 
   2 -11  12        0.57        1.98      5.03 o 
   3 -11  12       23.44       16.41     12.21 o 
   4 -11  12       61.09       39.32     53.56 o 
   5 -11  12       42.45       23.37     34.64 o 
   6 -11  12       49.51       44.82     41.16 o 
  -6 -10  12       10.90       11.78     10.83 o 
  -5 -10  12       49.67       70.93     54.15 o 
  -4 -10  12      373.27      408.30     31.90 o 
  -3 -10  12       11.96        7.61      7.17 o 
  -2 -10  12       75.59       92.10     39.77 o 
  -1 -10  12        4.57        3.87      7.86 o 
   0 -10  12       40.46       39.49     24.92 o 
   1 -10  12       31.71       41.45     30.20 o 
   2 -10  12      153.18      147.28     13.30 o 
   3 -10  12       16.98       18.48     19.63 o 
   4 -10  12      671.34      664.19     37.41 o 
   5 -10  12       33.80       26.55     48.29 o 
   6 -10  12        2.89       -0.04      7.10 o 
  -7  -9  12        0.15        2.70      5.70 o 
  -6  -9  12       39.91       34.58     30.33 o 
  -5  -9  12      134.71      147.92     20.39 o 
  -4  -9  12       10.66       12.87     11.56 o 
  -3  -9  12        3.04        7.76      6.45 o 
  -2  -9  12      179.54      198.58     23.65 o 
  -1  -9  12        0.17        1.51      4.70 o 
   0  -9  12      509.71      503.89     41.41 o 
   1  -9  12      227.97      216.84     25.30 o 
   2  -9  12        7.75        4.83      6.51 o 
   3  -9  12      293.16      272.57     32.87 o 
   4  -9  12        8.19        6.02      7.17 o 
   5  -9  12      143.31      133.54     18.68 o 
  -8  -8  12       45.99       46.35     41.70 o 
  -7  -8  12       11.04       10.47      9.62 o 
  -6  -8  12       12.47       12.50      7.98 o 
  -5  -8  12      429.45      372.78     41.12 o 
  -4  -8  12      307.59      328.47     32.47 o 
  -3  -8  12      275.89      280.83     24.99 o 
  -2  -8  12       16.06       23.75     13.00 o 
  -1  -8  12        1.35        2.29      5.69 o 
   0  -8  12        6.57       13.84      8.78 o 
   1  -8  12       69.88       77.77     14.84 o 
   2  -8  12       77.11       85.16     19.59 o 
   3  -8  12      967.72      931.15     55.14 o 
   4  -8  12        3.80        4.04      4.66 o 
   5  -8  12        0.07        1.24      3.21 o 
   6  -8  12       42.85       51.35     12.59 o 
   7  -8  12        3.51        4.14      8.97 o 
  -9  -7  12       11.82        6.77      9.53 o 
  -8  -7  12      112.56      118.84     22.98 o 
  -7  -7  12      142.03      160.48     25.78 o 
  -6  -7  12        7.06       10.08     10.70 o 
  -5  -7  12        0.32       -0.75     17.60 o 
  -4  -7  12      908.94      921.96     70.88 o 
  -3  -7  12      236.32      245.03     36.78 o 
  -2  -7  12      397.91      452.28     39.47 o 
  -1  -7  12       24.47       30.23     14.78 o 
   0  -7  12      652.70      634.15     37.56 o 
   1  -7  12      196.78      163.78     16.28 o 
   2  -7  12       99.46      101.23      8.53 o 
   3  -7  12       15.11       18.57     14.83 o 
   4  -7  12       31.78       40.72     10.11 o 
   5  -7  12      191.91      175.00     13.99 o 
   6  -7  12       22.80       27.90     13.94 o 
   7  -7  12       50.69       52.43     14.65 o 
  -9  -6  12       21.67       23.56     19.25 o 
  -8  -6  12        0.14        3.41     10.22 o 
  -7  -6  12       32.17       22.41     15.36 o 
  -6  -6  12       82.11       77.36     14.22 o 
  -5  -6  12      139.08      121.92     10.13 o 
  -4  -6  12        2.20        1.92      4.60 o 
  -3  -6  12        9.30        7.97      6.29 o 
  -2  -6  12       60.75       51.30      5.43 o 
  -1  -6  12       48.32       41.77      5.95 o 
   0  -6  12        1.36        2.33      3.19 o 
   1  -6  12      118.31      133.25      9.66 o 
   2  -6  12        7.62        6.86      5.31 o 
   3  -6  12      346.79      319.68     19.35 o 
   4  -6  12      157.48      176.57     16.02 o 
   5  -6  12      225.17      263.36     21.56 o 
   6  -6  12       89.48       95.39     11.49 o 
   7  -6  12       59.30       53.20     15.04 o 
 -10  -5  12        2.44        7.44      9.41 o 
  -9  -5  12       62.35       52.29     14.81 o 
  -8  -5  12       72.34       61.64     11.06 o 
  -7  -5  12       77.78       67.24     11.02 o 
  -6  -5  12      197.48      173.86     14.23 o 
  -5  -5  12       34.21       34.04     14.56 o 
  -4  -5  12      330.25      330.72     24.35 o 
  -3  -5  12      233.88      229.22     23.41 o 
  -2  -5  12       52.63       40.23      6.10 o 
  -1  -5  12        1.43        1.20      1.77 o 
   0  -5  12     1122.79     1161.85     40.22 o 
   1  -5  12       69.25       68.33      9.47 o 
   2  -5  12      416.09      392.92     26.45 o 
   3  -5  12        0.00        1.50      3.34 o 
   4  -5  12       30.13       39.46     17.83 o 
   5  -5  12      170.75      154.95     23.92 o 
   6  -5  12       68.36       60.11     14.72 o 
   7  -5  12       21.34       16.75     17.19 o 
 -10  -4  12        8.59        6.34      6.69 o 
  -9  -4  12        0.92        2.48      3.90 o 
  -8  -4  12      490.84      452.89     35.34 o 
  -7  -4  12      543.51      505.13     33.36 o 
  -6  -4  12      224.42      218.83     23.67 o 
  -5  -4  12      623.59      648.19     29.80 o 
  -4  -4  12      737.40      683.38     24.99 o 
  -3  -4  12      519.45      536.75     29.18 o 
  -2  -4  12      258.65      257.34     24.14 o 
  -1  -4  12      887.03      905.10     24.61 o 
   0  -4  12      977.03      959.91     29.75 o 
   1  -4  12      273.36      285.40     28.46 o 
   2  -4  12        1.64        1.18      4.41 o 
   3  -4  12      187.96      194.19     21.06 o 
   4  -4  12       93.85       83.15      8.73 o 
   5  -4  12      593.75      595.69     61.08 o 
   6  -4  12        0.11        2.11      6.67 o 
   7  -4  12       24.83       20.15     28.92 o 
 -10  -3  12       21.66       19.01     11.86 o 
  -9  -3  12       32.66       39.72     27.62 o 
  -8  -3  12      379.04      338.97     30.32 o 
  -7  -3  12       97.43       78.92     11.94 o 
  -6  -3  12      146.73      146.16     16.79 o 
  -5  -3  12      134.79      125.76     14.59 o 
  -4  -3  12      158.73      153.87     16.82 o 
  -3  -3  12      105.63      107.61      9.88 o 
  -2  -3  12     3458.14     3660.55     91.97 o 
  -1  -3  12      114.18      106.27      9.01 o 
   0  -3  12      644.37      606.77     20.45 o 
   1  -3  12      109.00       98.47      9.78 o 
   2  -3  12       33.02       32.18     18.48 o 
   3  -3  12      222.93      212.26     17.16 o 
   4  -3  12       50.43       54.00     14.14 o 
   5  -3  12      169.70      171.73     30.25 o 
   6  -3  12       20.04       19.77     17.18 o 
   7  -3  12      231.46      225.47     30.24 o 
 -11  -2  12       21.82       16.27     16.60 o 
 -10  -2  12       88.28       72.76     12.55 o 
  -9  -2  12      244.29      232.47     20.79 o 
  -8  -2  12      109.25       94.40     11.49 o 
  -7  -2  12       35.77       36.38     17.09 o 
  -6  -2  12        0.90        2.04      4.14 o 
  -5  -2  12     1254.91     1274.50     57.27 o 
  -4  -2  12      861.22      872.28     26.52 o 
  -3  -2  12      406.51      408.20     26.30 o 
  -2  -2  12      604.27      605.40     26.47 o 
  -1  -2  12     1548.12     1543.68     31.02 o 
   0  -2  12     4884.21     4893.18    105.84 o 
   1  -2  12      179.51      193.83     21.04 o 
   2  -2  12       81.90       74.25      9.95 o 
   3  -2  12      182.39      172.57     17.65 o 
   4  -2  12       54.59       60.95     38.51 o 
   5  -2  12      137.95      138.83     18.52 o 
   6  -2  12      162.20      198.93     23.20 o 
   7  -2  12        7.73        9.26      8.63 o 
 -11  -1  12       99.58      103.04     15.93 o 
 -10  -1  12       48.50       43.92     28.44 o 
  -9  -1  12       15.28       16.31      9.25 o 
  -8  -1  12      861.58      880.75     46.63 o 
  -7  -1  12      232.59      237.36     22.65 o 
  -6  -1  12      946.66      906.14     37.99 o 
  -5  -1  12        3.50        3.97      4.10 o 
  -4  -1  12        0.46        0.79      5.40 o 
  -3  -1  12       62.99       77.26      9.57 o 
  -2  -1  12     1130.56     1100.91     35.29 o 
  -1  -1  12     1818.21     1738.02     39.13 o 
   0  -1  12       14.55       14.22      8.44 o 
   1  -1  12     1042.44     1012.34     28.26 o 
   2  -1  12        0.83        0.23      6.02 o 
   3  -1  12        0.11        1.22      3.97 o 
   4  -1  12      146.86      140.44     17.31 o 
   5  -1  12      122.16      119.83     25.61 o 
   6  -1  12       39.41       44.29     49.55 o 
   7  -1  12       47.30       34.43     43.08 o 
 -11   0  12        0.11        2.31      4.42 o 
 -10   0  12      104.74       93.40     16.92 o 
  -9   0  12      208.26      212.67     25.51 o 
  -8   0  12       34.81       34.54     20.08 o 
  -7   0  12       98.29       81.31     10.25 o 
  -6   0  12      446.18      426.41     30.02 o 
  -5   0  12       41.25       32.71     15.92 o 
  -4   0  12      848.20      783.48     26.62 o 
  -3   0  12     2208.03     2210.99     41.24 o 
  -2   0  12       11.34       13.12      6.81 o 
  -1   0  12      204.18      188.93     19.78 o 
   0   0  12       48.18       53.38     11.14 o 
   1   0  12        0.19        1.01      5.93 o 
   2   0  12     1101.30     1054.57     43.39 o 
   3   0  12       41.86       31.57     21.37 o 
   4   0  12        4.08        2.38      5.39 o 
   5   0  12        5.36        3.20      9.57 o 
   6   0  12        1.13        2.05      8.10 o 
   7   0  12        6.44        6.53      8.62 o 
 -11   1  12        0.00        1.11      4.15 o 
 -10   1  12      482.59      488.28     28.22 o 
  -9   1  12        1.45        2.01      4.97 o 
  -8   1  12       30.57       42.50     20.99 o 
  -7   1  12       26.88       31.78     15.22 o 
  -6   1  12      823.98      744.07     39.17 o 
  -5   1  12     1568.48     1471.71     35.24 o 
  -4   1  12      120.68      133.93     11.69 o 
  -3   1  12      454.56      458.50     30.03 o 
  -2   1  12        6.12        9.29      8.12 o 
  -1   1  12       22.13       18.90      9.62 o 
   0   1  12      543.42      484.52     18.97 o 
   1   1  12        8.85        5.64      5.38 o 
   2   1  12      336.04      360.65     31.23 o 
   3   1  12        3.83        9.23      6.82 o 
   4   1  12        5.99       10.06     10.95 o 
   5   1  12        3.09        4.52      6.26 o 
   6   1  12        3.04        2.88     11.12 o 
 -11   2  12       23.97       14.77     11.17 o 
 -10   2  12       45.28       30.11     23.73 o 
  -9   2  12       51.08       47.62     22.89 o 
  -8   2  12       26.95       29.67     15.56 o 
  -7   2  12     1268.70     1358.42     49.89 o 
  -6   2  12       11.28        7.29      5.40 o 
  -5   2  12      188.29      201.14     23.62 o 
  -4   2  12      156.57      124.98     15.43 o 
  -3   2  12       51.15       53.12     24.18 o 
  -2   2  12        1.01        4.92      5.99 o 
  -1   2  12      337.64      281.48     28.55 o 
   0   2  12       12.44       11.94      8.40 o 
   1   2  12        1.56        2.90      8.11 o 
   2   2  12      258.94      256.31     24.80 o 
   3   2  12        6.90       12.63     13.48 o 
   4   2  12       93.84       95.98     16.14 o 
   5   2  12        3.20        5.31      8.10 o 
   6   2  12       56.96       73.63     16.52 o 
 -11   3  12       30.97       27.07     20.68 o 
 -10   3  12       14.36       14.07     13.06 o 
  -9   3  12        8.39        5.51      5.69 o 
  -8   3  12       31.62       30.27     17.83 o 
  -7   3  12        1.14        4.11      6.12 o 
  -6   3  12     1161.88     1204.38     45.62 o 
  -5   3  12       56.43       52.40     12.37 o 
  -4   3  12       42.04       74.43     17.39 o 
  -3   3  12      193.86      160.20     17.44 o 
  -2   3  12        2.96        2.28      3.12 o 
  -1   3  12      177.79      148.51     12.44 o 
   0   3  12       66.36       43.43     10.95 o 
   1   3  12       72.38       83.21     14.04 o 
   2   3  12      449.15      433.54     35.41 o 
   3   3  12      260.20      253.29     34.94 o 
   4   3  12      106.85      131.99     20.40 o 
   5   3  12        1.67        3.52      9.32 o 
 -11   4  12       24.34       22.69     21.39 o 
 -10   4  12       12.71        8.35      9.08 o 
  -9   4  12       49.28       50.70     21.54 o 
  -8   4  12       10.65       15.73      9.00 o 
  -7   4  12      976.41      990.20     59.59 o 
  -6   4  12       48.64       40.28     22.76 o 
  -5   4  12        0.17       -1.17     12.18 o 
  -4   4  12      119.19      121.64     15.27 o 
  -3   4  12       11.19        7.55      6.85 o 
  -2   4  12       52.77       79.30     10.90 o 
  -1   4  12        8.08        3.16      5.10 o 
   0   4  12      144.57      141.68     13.95 o 
   1   4  12      809.52      754.71    131.02 o 
   2   4  12        0.00        0.95      7.80 o 
   3   4  12       16.14       15.33     12.94 o 
   4   4  12       26.46       32.01     28.62 o 
   5   4  12      372.71      428.29     33.85 o 
 -11   5  12        6.53        6.58      6.48 o 
 -10   5  12        0.13        0.47      4.80 o 
  -9   5  12       53.70       38.43     10.66 o 
  -8   5  12       63.32       79.35     16.07 o 
  -7   5  12        0.40        0.99      4.75 o 
  -6   5  12      201.74      205.00     20.74 o 
  -5   5  12       12.88       11.83      7.92 o 
  -4   5  12      189.95      152.51     22.04 o 
  -3   5  12      236.39      198.64     21.80 o 
  -2   5  12      274.42      280.39     19.78 o 
  -1   5  12      131.78      105.84     13.51 o 
   0   5  12      131.48      115.79     12.33 o 
   1   5  12        7.56       14.82     11.88 o 
   2   5  12       98.81      111.10     25.42 o 
   3   5  12       49.20       59.04     47.66 o 
   4   5  12       20.91       15.57     19.26 o 
 -11   6  12       42.23       51.04     17.41 o 
 -10   6  12        0.82        1.38      7.77 o 
  -9   6  12       26.56       21.52     18.99 o 
  -8   6  12      224.62      233.73     21.97 o 
  -7   6  12       22.91       29.83     22.34 o 
  -6   6  12        0.00        0.03      5.28 o 
  -5   6  12        4.48        1.46      4.58 o 
  -4   6  12       62.56       51.35     16.19 o 
  -3   6  12      631.99      582.03     33.86 o 
  -2   6  12       71.00       93.28     13.06 o 
  -1   6  12        2.97        4.09      5.44 o 
   0   6  12      316.54      289.70     27.01 o 
   1   6  12      100.68      112.69     18.83 o 
   2   6  12       33.79       38.11     32.94 o 
   3   6  12      303.13      340.80     44.39 o 
 -10   7  12        5.90        9.93     15.87 o 
  -9   7  12       19.59       19.77     14.54 o 
  -8   7  12      342.50      362.44     24.26 o 
  -7   7  12        0.05        0.11      5.15 o 
  -6   7  12       26.07       26.55     21.37 o 
  -5   7  12       57.71       66.92     14.30 o 
  -4   7  12       79.21      100.16     17.94 o 
  -3   7  12       41.03       34.84     17.01 o 
  -2   7  12        5.96        8.13      7.12 o 
  -1   7  12        0.70        1.84      4.33 o 
   0   7  12       24.72       23.39     21.81 o 
   1   7  12      430.66      520.51     45.84 o 
   2   7  12       68.01       98.09     18.52 o 
 -10   8  12        5.26        9.42     18.85 o 
  -9   8  12       19.71       15.73     18.39 o 
  -8   8  12        1.78        4.70      6.41 o 
  -7   8  12       11.70        7.02      5.65 o 
  -6   8  12       49.92       42.97     26.66 o 
  -5   8  12       24.80       22.54     13.20 o 
  -4   8  12      182.81      172.65     21.17 o 
  -3   8  12        0.19        1.97      3.19 o 
  -2   8  12      104.25       86.82     18.02 o 
  -1   8  12       31.14       13.82     10.69 o 
   0   8  12        9.06       15.42     11.56 o 
   1   8  12       41.04       43.12     37.32 o 
  -9   9  12      139.90      169.78     20.46 o 
  -8   9  12       15.81        9.22      7.57 o 
  -7   9  12        1.40        0.69      5.14 o 
  -6   9  12       12.24       12.71     11.03 o 
  -5   9  12       22.46       17.75     14.30 o 
  -4   9  12      107.51      130.70     15.01 o 
  -3   9  12       35.01       36.69     32.71 o 
  -2   9  12       34.35       29.35     25.12 o 
  -1   9  12       64.60       74.79     18.16 o 
   0   9  12       28.24       22.92     19.68 o 
  -7  10  12       17.92       20.63     17.80 o 
  -6  10  12        0.04        2.20      5.79 o 
  -5  10  12       34.93       31.31     24.97 o 
  -4  10  12        8.15        5.51      6.57 o 
  -3  10  12       44.54       42.95     15.42 o 
  -2  10  12        0.67        1.27      3.40 o 
   0 -13  13       20.87       14.07     18.19 o 
   1 -13  13       72.55       69.33     12.74 o 
  -3 -12  13       58.03       60.99     18.68 o 
  -2 -12  13      226.04      242.97     33.58 o 
  -1 -12  13       23.46       27.40     28.98 o 
   0 -12  13       66.64       81.46     14.84 o 
   1 -12  13        2.43        4.31      5.55 o 
   2 -12  13       28.12       15.36     16.72 o 
   3 -12  13       25.82       25.01     41.95 o 
   4 -12  13        0.61        2.60     13.44 o 
  -4 -11  13       34.97       35.02     30.48 o 
  -3 -11  13        6.67        6.61     10.45 o 
  -2 -11  13        0.47        3.45      5.29 o 
  -1 -11  13       14.77       10.60      8.48 o 
   0 -11  13       76.39       81.61     15.23 o 
   1 -11  13       47.54       49.32     35.06 o 
   2 -11  13       97.48       89.96     12.18 o 
   3 -11  13       68.46       66.73      9.55 o 
   4 -11  13      121.19      143.59     22.58 o 
   5 -11  13        0.01        2.50     10.49 o 
  -6 -10  13      237.95      266.91     25.05 o 
  -5 -10  13        0.71        2.00      6.90 o 
  -4 -10  13        0.61       -0.10      9.39 o 
  -3 -10  13      495.05      513.47     39.49 o 
  -2 -10  13       13.11       19.18     13.42 o 
  -1 -10  13      116.38      121.92     50.38 o 
   0 -10  13       38.00       37.40     27.91 o 
   1 -10  13       90.34       90.46     12.53 o 
   2 -10  13      275.58      270.61     21.89 o 
   3 -10  13      332.22      355.05     26.60 o 
   4 -10  13       45.34       42.13     48.94 o 
   5 -10  13        0.15        0.42      8.68 o 
  -7  -9  13       29.59       30.43     27.79 o 
  -6  -9  13       23.60       21.29     12.27 o 
  -5  -9  13       16.46       13.49      9.36 o 
  -4  -9  13      238.10      247.75     25.62 o 
  -3  -9  13        8.06        3.67      8.49 o 
  -2  -9  13        8.85        5.27      6.36 o 
  -1  -9  13      540.62      530.58     55.74 o 
   0  -9  13      225.89      218.92     33.87 o 
   1  -9  13       49.65       44.84     34.64 o 
   2  -9  13       35.56       42.59     54.37 o 
   3  -9  13      203.78      197.47     26.22 o 
   4  -9  13      249.91      278.89     23.79 o 
   5  -9  13        2.07        2.64      7.70 o 
  -7  -8  13      140.31      175.82     29.06 o 
  -6  -8  13       23.42       26.81     22.18 o 
  -5  -8  13       16.04       14.03     12.79 o 
  -4  -8  13        1.02        3.20      7.48 o 
  -3  -8  13        7.56       10.20      9.18 o 
  -2  -8  13        3.70        2.34      7.30 o 
  -1  -8  13      569.59      587.05     42.28 o 
   0  -8  13      132.47      140.36     18.10 o 
   1  -8  13        4.93        3.12     10.26 o 
   2  -8  13      243.70      255.08     22.59 o 
   3  -8  13       32.94       34.73     26.31 o 
   4  -8  13       11.69       11.63     12.16 o 
   5  -8  13      240.64      222.32     28.36 o 
  -8  -7  13        2.15        6.68     15.92 o 
  -7  -7  13       36.24       34.96     33.53 o 
  -6  -7  13      169.64      189.19     29.25 o 
  -5  -7  13       21.73       16.99     10.81 o 
  -4  -7  13       68.04       67.27     20.48 o 
  -3  -7  13        9.68        8.77      8.02 o 
  -2  -7  13      376.14      386.64     35.38 o 
  -1  -7  13      375.66      394.47     34.93 o 
   0  -7  13      241.22      241.98     22.12 o 
   1  -7  13       23.24       22.20     13.50 o 
   2  -7  13      150.76      160.41     15.02 o 
   3  -7  13       66.63       72.59      9.55 o 
   4  -7  13       32.77       39.14      6.02 o 
   5  -7  13       40.49       44.41      8.72 o 
   6  -7  13       19.90       11.36     22.18 o 
  -9  -6  13        2.21        2.75     13.77 o 
  -8  -6  13        0.19        3.00      6.46 o 
  -7  -6  13        7.89       12.87     17.70 o 
  -6  -6  13       89.41      108.44     15.67 o 
  -5  -6  13      329.59      339.46     29.33 o 
  -4  -6  13      302.41      313.72     28.11 o 
  -3  -6  13       46.59       49.43     29.51 o 
  -2  -6  13       13.57        8.96      7.07 o 
  -1  -6  13      235.51      261.54     23.60 o 
   0  -6  13       17.45       13.63      6.88 o 
   1  -6  13      394.34      403.62     21.65 o 
   2  -6  13     1857.18     1940.82     50.99 o 
   3  -6  13       59.72       63.54      8.31 o 
   4  -6  13      435.87      431.36     38.48 o 
   5  -6  13       34.03       25.18     26.41 o 
   6  -6  13      125.86      143.11     33.73 o 
   7  -6  13       17.85       11.01     34.04 o 
  -9  -5  13        1.69        3.83      6.21 o 
  -8  -5  13        6.57        7.46      9.66 o 
  -7  -5  13        2.14        2.15      3.62 o 
  -6  -5  13      148.02      134.70     12.25 o 
  -5  -5  13        0.36        1.86      3.69 o 
  -4  -5  13      167.87      167.22     17.80 o 
  -3  -5  13       16.44       17.07     11.17 o 
  -2  -5  13      512.79      498.67     30.81 o 
  -1  -5  13     1410.35     1479.57     67.87 o 
   0  -5  13       66.40       67.10      7.87 o 
   1  -5  13        1.15        1.44      3.24 o 
   2  -5  13       38.41       34.18     16.62 o 
   3  -5  13       13.47        7.60      5.90 o 
   4  -5  13       44.52       42.91     18.44 o 
   5  -5  13       25.49       30.65     46.29 o 
   6  -5  13      130.15      179.54     26.23 o 
   7  -5  13        2.71        4.99     15.04 o 
 -10  -4  13      128.25      133.24     17.52 o 
  -9  -4  13      120.23      113.45     17.02 o 
  -8  -4  13       50.82       45.54     11.79 o 
  -7  -4  13      219.97      177.57     22.96 o 
  -6  -4  13       14.89       19.49      9.56 o 
  -5  -4  13      130.04      123.41     10.72 o 
  -4  -4  13        0.02        1.88      2.75 o 
  -3  -4  13       56.84       53.96      8.69 o 
  -2  -4  13      447.22      478.56     28.92 o 
  -1  -4  13      126.85      103.66     10.62 o 
   0  -4  13       43.32       40.07      8.06 o 
   1  -4  13       47.52       46.79      9.56 o 
   2  -4  13      787.56      777.47     48.75 o 
   3  -4  13       65.50       58.36      8.91 o 
   4  -4  13       64.73       67.82     20.81 o 
   5  -4  13       43.74       39.94     42.13 o 
   6  -4  13        2.70        3.34      7.66 o 
   7  -4  13       51.53       55.14     17.37 o 
 -10  -3  13       69.99       78.42     11.52 o 
  -9  -3  13       31.88       12.52      8.77 o 
  -8  -3  13        4.50       10.05      8.27 o 
  -7  -3  13       61.64       68.66     12.96 o 
  -6  -3  13       49.42       56.08     20.15 o 
  -5  -3  13       82.40       80.04      9.65 o 
  -4  -3  13      157.87      166.71     21.49 o 
  -3  -3  13      259.03      278.92     21.74 o 
  -2  -3  13      315.81      334.34     35.42 o 
  -1  -3  13       16.42       16.26      7.93 o 
   0  -3  13      421.88      402.71     27.33 o 
   1  -3  13      123.76      101.76     12.32 o 
   2  -3  13      194.20      211.21     21.36 o 
   3  -3  13       35.96       43.41     11.08 o 
   4  -3  13      114.56      123.06     14.83 o 
   5  -3  13        3.47        5.89      8.69 o 
   6  -3  13      192.22      201.80     24.33 o 
 -10  -2  13        7.71       12.42     11.76 o 
  -9  -2  13        7.03        6.25      5.32 o 
  -8  -2  13      109.55      115.32     13.59 o 
  -7  -2  13        4.21       10.20      6.56 o 
  -6  -2  13       85.14       85.24     10.38 o 
  -5  -2  13      168.33      141.96     11.56 o 
  -4  -2  13      186.90      162.97     18.56 o 
  -3  -2  13       40.10       33.93     18.34 o 
  -2  -2  13      759.84      764.70     24.74 o 
  -1  -2  13      154.55      153.40     16.62 o 
   0  -2  13      175.99      177.48     19.21 o 
   1  -2  13     1012.97     1022.42     42.80 o 
   2  -2  13       24.68       22.48     11.49 o 
   3  -2  13      259.32      254.89     27.75 o 
   4  -2  13       16.08       16.14     14.77 o 
   5  -2  13       98.22      100.32     14.81 o 
   6  -2  13        2.07        4.95      9.30 o 
 -11  -1  13       99.25      108.26     12.86 o 
 -10  -1  13      126.35      132.10     19.06 o 
  -9  -1  13        1.49        1.59      3.63 o 
  -8  -1  13      296.34      304.67     29.05 o 
  -7  -1  13       24.22       23.16     13.94 o 
  -6  -1  13        6.40        5.97      3.91 o 
  -5  -1  13      785.28      834.73     44.73 o 
  -4  -1  13       72.07       86.14     10.53 o 
  -3  -1  13      649.21      688.75     23.29 o 
  -2  -1  13       17.47        9.03      6.20 o 
  -1  -1  13       57.03       50.56     22.08 o 
   0  -1  13      269.58      271.28     22.99 o 
   1  -1  13      285.20      282.90     25.94 o 
   2  -1  13       37.25       35.66      9.84 o 
   3  -1  13        0.08        1.31      7.24 o 
   4  -1  13       84.11       69.29     17.54 o 
   5  -1  13       37.86       34.76     28.43 o 
   6  -1  13        2.14        4.31     11.09 o 
 -11   0  13        0.00        1.73      5.88 o 
 -10   0  13       39.92       47.28     28.97 o 
  -9   0  13      106.28      119.56     12.90 o 
  -8   0  13       53.10       58.74     30.12 o 
  -7   0  13      287.96      258.84     18.33 o 
  -6   0  13      150.64      149.15     17.70 o 
  -5   0  13      531.70      503.18     26.83 o 
  -4   0  13       20.25       10.36      5.18 o 
  -3   0  13       18.65       15.88      7.65 o 
  -2   0  13      551.77      519.50     37.44 o 
  -1   0  13        6.28        5.66      4.89 o 
   0   0  13       18.66       26.02     11.29 o 
   1   0  13      336.49      294.83     26.82 o 
   2   0  13       38.97       39.84      9.94 o 
   3   0  13       19.76       27.27     21.65 o 
   4   0  13        0.63        0.65      6.78 o 
   5   0  13        9.62        8.92     12.51 o 
   6   0  13        0.67        4.57      7.22 o 
 -11   1  13      125.58      128.60     13.44 o 
 -10   1  13        3.25        5.19      5.66 o 
  -9   1  13      149.19      155.43     18.60 o 
  -8   1  13        3.62        6.26      4.52 o 
  -7   1  13       49.81       48.50     25.35 o 
  -6   1  13       56.91       66.85     15.06 o 
  -5   1  13      391.45      317.65     23.91 o 
  -4   1  13      145.52      153.43     18.17 o 
  -3   1  13      227.78      200.54     21.27 o 
  -2   1  13        0.96        6.42      4.22 o 
  -1   1  13        6.04        8.50      5.39 o 
   0   1  13      155.21      164.80     24.59 o 
   1   1  13       76.80       86.15     14.75 o 
   2   1  13      202.81      217.42     28.30 o 
   3   1  13      181.44      190.65     21.30 o 
   4   1  13       43.60       38.23     36.14 o 
   5   1  13        0.40        9.39      9.56 o 
 -11   2  13       40.45       50.91     12.47 o 
 -10   2  13        1.59        3.54      6.33 o 
  -9   2  13        6.55        9.14      7.11 o 
  -8   2  13       17.01       21.70     14.60 o 
  -7   2  13      169.53      175.96     17.99 o 
  -6   2  13        7.33        9.57      7.82 o 
  -5   2  13        2.19        7.21      4.80 o 
  -4   2  13        0.57        5.93      4.24 o 
  -3   2  13      269.69      231.53     24.17 o 
  -2   2  13      242.28      209.73     22.73 o 
  -1   2  13      493.39      476.49     25.40 o 
   0   2  13      101.88       99.12     11.90 o 
   1   2  13       51.24       55.50     13.25 o 
   2   2  13       22.55       25.58     22.53 o 
   3   2  13        1.99        3.58      5.20 o 
   4   2  13        1.83        5.34      5.72 o 
   5   2  13       11.26       13.98     14.53 o 
 -11   3  13       10.54        7.43      8.97 o 
 -10   3  13       29.95       25.13      8.98 o 
  -9   3  13       15.80       15.57     16.63 o 
  -8   3  13      299.48      264.90     26.78 o 
  -7   3  13       29.01       26.59     16.32 o 
  -6   3  13       22.14       33.73     19.33 o 
  -5   3  13       45.48       35.77     20.61 o 
  -4   3  13      310.26      280.69     29.54 o 
  -3   3  13      414.45      359.37     32.13 o 
  -2   3  13        5.20       10.38      5.98 o 
  -1   3  13        0.82        2.35      5.07 o 
   0   3  13      107.31      113.09     13.27 o 
   1   3  13      101.75      116.66     20.70 o 
   2   3  13      425.34      480.89     47.26 o 
   3   3  13       20.71       29.09     22.07 o 
   4   3  13       39.22       36.93     34.63 o 
 -11   4  13        6.20        5.98      9.94 o 
 -10   4  13       15.71       17.53     13.40 o 
  -9   4  13        3.21        3.17      4.25 o 
  -8   4  13      621.93      715.27     51.96 o 
  -7   4  13       11.40       14.65     10.62 o 
  -6   4  13      246.79      258.87     23.42 o 
  -5   4  13      154.55      116.41     12.60 o 
  -4   4  13      128.41      131.89     14.48 o 
  -3   4  13        1.07        2.24      5.34 o 
  -2   4  13       51.19       50.83     14.29 o 
  -1   4  13      251.55      255.96     23.17 o 
   0   4  13       36.55       35.41     22.92 o 
   1   4  13      157.14      176.16     39.18 o 
   2   4  13      356.74      391.17     33.30 o 
   3   4  13       76.33       96.63     26.80 o 
   4   4  13       69.68       79.55     20.27 o 
 -10   5  13        0.05        3.41      4.74 o 
  -9   5  13      173.01      171.61     14.42 o 
  -8   5  13       10.00       18.49     13.80 o 
  -7   5  13        4.44        7.77      6.87 o 
  -6   5  13      113.64      115.86     12.77 o 
  -5   5  13       40.59       42.54     22.46 o 
  -4   5  13       45.90       47.17     18.51 o 
  -3   5  13        7.64        6.38      6.69 o 
  -2   5  13       13.08       22.76     13.17 o 
  -1   5  13        5.99        5.32      6.24 o 
   0   5  13      118.73      118.51     12.11 o 
   1   5  13        0.80        7.05      9.41 o 
   2   5  13       16.71       14.08     15.33 o 
   3   5  13       15.69       20.24     20.20 o 
 -10   6  13        0.01        4.55      6.73 o 
  -9   6  13       42.64       47.26     14.43 o 
  -8   6  13       79.86       72.87     16.00 o 
  -7   6  13       63.59       76.32     21.69 o 
  -6   6  13       39.26       40.65     25.41 o 
  -5   6  13       15.31       25.33     17.92 o 
  -4   6  13      178.18      198.95     23.92 o 
  -3   6  13       87.72      104.43     39.44 o 
  -2   6  13      741.95      746.86     53.27 o 
  -1   6  13      164.41      180.94     22.05 o 
   0   6  13       14.10       13.35     15.90 o 
   1   6  13       97.30      106.88     22.16 o 
   2   6  13        0.01        4.76     10.30 o 
 -10   7  13        5.18        4.72      5.66 o 
  -9   7  13      293.22      317.38     32.13 o 
  -8   7  13      106.69      121.94     18.81 o 
  -7   7  13      112.26      117.86     14.55 o 
  -6   7  13       86.21       89.76     13.89 o 
  -5   7  13       58.47       53.47     13.69 o 
  -4   7  13      205.13      190.82     25.98 o 
  -3   7  13        1.97        0.00      7.76 o 
  -2   7  13       40.95       40.77     15.43 o 
  -1   7  13      106.89       89.52     13.23 o 
   0   7  13       19.58       29.14     28.12 o 
   1   7  13        1.88        3.34      6.42 o 
  -9   8  13        0.46        2.44      5.78 o 
  -8   8  13      137.55      147.36     15.34 o 
  -7   8  13        5.45        6.82      7.67 o 
  -6   8  13        9.07        8.82      6.94 o 
  -5   8  13       54.88       57.89     13.58 o 
  -4   8  13       32.91       37.30     20.97 o 
  -3   8  13        5.98        5.39      6.09 o 
  -2   8  13      153.97      156.78     17.95 o 
  -1   8  13      129.01      157.42     24.62 o 
   0   8  13        0.27       -1.79     18.06 o 
  -7   9  13       58.37       53.68     45.72 o 
  -6   9  13       59.15       72.21     15.12 o 
  -5   9  13       49.62       40.11     30.38 o 
  -4   9  13       20.25       17.66     15.24 o 
  -3   9  13      162.65      140.55     15.32 o 
  -2   9  13      168.56      178.49     19.94 o 
  -1 -12  14      171.57      179.66     20.50 o 
   0 -12  14       19.65       24.40     26.32 o 
   1 -12  14        0.09        2.09      5.47 o 
   2 -12  14       16.81       11.39     11.66 o 
  -4 -11  14      153.66      166.38     20.17 o 
  -3 -11  14        0.17        3.11      5.45 o 
  -2 -11  14      337.98      352.40     42.76 o 
  -1 -11  14      156.58      174.44     21.97 o 
   0 -11  14       85.42       88.72     18.33 o 
   1 -11  14        4.69        2.97      5.97 o 
   2 -11  14        2.93        0.79      4.59 o 
   3 -11  14       77.63       58.97     63.38 o 
  -5 -10  14      192.51      215.07     21.72 o 
  -4 -10  14       66.38       64.83     37.19 o 
  -3 -10  14      217.61      208.19     25.09 o 
  -2 -10  14      362.82      354.76     33.40 o 
  -1 -10  14       65.52       71.72     17.10 o 
   0 -10  14      353.54      326.90     29.06 o 
   1 -10  14       68.35       78.59     15.38 o 
   2 -10  14        0.39        0.71      5.58 o 
   3 -10  14        0.00        0.69      3.33 o 
   4 -10  14       53.66       52.93     35.97 o 
  -6  -9  14      182.09      188.08     21.58 o 
  -5  -9  14      266.19      325.26     32.44 o 
  -4  -9  14        0.04        2.24      8.88 o 
  -3  -9  14       35.54       30.38     21.62 o 
  -2  -9  14       36.53       40.18     23.92 o 
  -1  -9  14       20.36       25.80     17.97 o 
   0  -9  14        0.01        1.89      8.44 o 
   1  -9  14       62.06       51.06     35.37 o 
   2  -9  14       27.44       19.03     21.28 o 
   3  -9  14      102.54      104.39     12.66 o 
   4  -9  14       44.62       36.49     11.08 o 
  -7  -8  14       32.26       34.45     34.04 o 
  -6  -8  14      542.70      592.49     55.82 o 
  -5  -8  14      111.75      123.74     17.50 o 
  -4  -8  14       35.62       36.87     20.16 o 
  -3  -8  14        6.31        4.43      8.97 o 
  -2  -8  14      131.84      133.30     16.72 o 
  -1  -8  14       21.83       19.79     11.72 o 
   0  -8  14      208.21      182.10     28.29 o 
   1  -8  14      138.23      124.51     15.20 o 
   2  -8  14        0.97        1.48      5.74 o 
   3  -8  14      499.44      471.47     29.64 o 
   4  -8  14      300.41      309.65     26.37 o 
  -8  -7  14       46.47       38.81     39.97 o 
  -7  -7  14        0.22        0.70      9.93 o 
  -6  -7  14      297.14      316.59     29.32 o 
  -5  -7  14       15.44       21.14     20.50 o 
  -4  -7  14      281.67      304.16     33.20 o 
  -3  -7  14      369.11      391.22     42.87 o 
  -2  -7  14        9.24       18.76     12.89 o 
  -1  -7  14       25.02       26.30     17.60 o 
   0  -7  14       28.71       34.85     20.72 o 
   1  -7  14      184.85      164.83     24.92 o 
   2  -7  14        9.47        6.76      9.58 o 
   3  -7  14       76.81      112.40     18.56 o 
   4  -7  14        4.35        4.74      4.53 o 
   5  -7  14      142.33      175.13     32.06 o 
  -8  -6  14        3.33        6.62      6.29 o 
  -7  -6  14      105.41      113.62     16.56 o 
  -6  -6  14      334.61      299.27     27.43 o 
  -5  -6  14      110.13       98.45     15.10 o 
  -4  -6  14       38.82       42.06     25.58 o 
  -3  -6  14       25.88       25.77     17.81 o 
  -2  -6  14      480.28      483.94     41.47 o 
  -1  -6  14       88.09       91.21     20.69 o 
   0  -6  14      661.23      671.74     34.73 o 
   1  -6  14       95.46       73.37      8.61 o 
   2  -6  14      174.83      194.00     21.83 o 
   3  -6  14      123.27      112.96     10.31 o 
   4  -6  14      147.36      143.86     14.36 o 
   5  -6  14       72.01       79.34     13.48 o 
   6  -6  14       74.18       93.23     18.02 o 
  -9  -5  14       15.16       17.33     33.77 o 
  -8  -5  14       17.84       18.00     13.61 o 
  -7  -5  14      442.75      436.14     35.74 o 
  -6  -5  14       30.07       26.23     18.91 o 
  -5  -5  14       18.41       15.30     12.20 o 
  -4  -5  14        3.41        2.36      4.43 o 
  -3  -5  14       46.02       46.07      8.14 o 
  -2  -5  14       24.45       18.54     10.52 o 
  -1  -5  14       16.83       20.86     12.64 o 
   0  -5  14      101.65      106.30     11.05 o 
   1  -5  14      189.76      186.88     17.07 o 
   2  -5  14      105.21       96.98     13.50 o 
   3  -5  14      129.52      139.07     10.84 o 
   4  -5  14       59.88       49.38     18.81 o 
   5  -5  14        4.37        6.18      8.34 o 
   6  -5  14        3.09        4.89      8.47 o 
  -9  -4  14      258.79      243.12     33.16 o 
  -8  -4  14        5.04        1.44      4.15 o 
  -7  -4  14        4.63        5.53      3.28 o 
  -6  -4  14      490.90      462.75     51.37 o 
  -5  -4  14        0.35        2.38      2.78 o 
  -4  -4  14        8.63       15.95      9.70 o 
  -3  -4  14      339.41      312.79     28.40 o 
  -2  -4  14        1.16        3.35      4.47 o 
  -1  -4  14        0.17        0.44      5.29 o 
   0  -4  14        2.58        2.58      3.40 o 
   1  -4  14       96.86       92.34     12.06 o 
   2  -4  14      295.36      315.07     20.58 o 
   3  -4  14        0.04        1.82      3.96 o 
   4  -4  14       17.83       17.73     18.25 o 
   5  -4  14        1.37        3.43      7.39 o 
   6  -4  14        0.32        1.78      6.53 o 
 -10  -3  14       27.61       20.86     22.15 o 
  -9  -3  14       71.78       75.53     12.71 o 
  -8  -3  14      141.98      139.37     13.16 o 
  -7  -3  14       20.47       12.89      9.64 o 
  -6  -3  14       29.53       25.87     13.79 o 
  -5  -3  14      406.41      382.04     27.32 o 
  -4  -3  14     1529.75     1560.49     40.21 o 
  -3  -3  14       45.40       50.65      9.63 o 
  -2  -3  14      292.31      301.33     27.53 o 
  -1  -3  14       10.42       11.74      6.58 o 
   0  -3  14      424.04      407.95     27.86 o 
   1  -3  14        3.72        3.26      5.52 o 
   2  -3  14       40.67       32.39     20.13 o 
   3  -3  14       21.37       16.35     14.59 o 
   4  -3  14      154.58      151.62     25.53 o 
   5  -3  14        2.80        3.54      7.40 o 
   6  -3  14       62.72       59.45     19.94 o 
 -10  -2  14        0.34        1.52      5.32 o 
  -9  -2  14      149.08      143.58     19.12 o 
  -8  -2  14      125.44      134.65     14.91 o 
  -7  -2  14      394.27      407.25     35.78 o 
  -6  -2  14        0.87        1.69      5.19 o 
  -5  -2  14        5.23        5.66      4.72 o 
  -4  -2  14      104.29      108.03     12.01 o 
  -3  -2  14      159.01      143.19     16.03 o 
  -2  -2  14       15.76       24.73     12.96 o 
  -1  -2  14       98.29       97.86     10.43 o 
   0  -2  14        0.43        1.49      3.79 o 
   1  -2  14      106.86      116.35     11.50 o 
   2  -2  14      253.82      267.71     23.07 o 
   3  -2  14       25.11       16.62     18.18 o 
   4  -2  14       56.37       57.12     14.45 o 
   5  -2  14       45.44       28.81     32.29 o 
 -10  -1  14       46.28       49.62     14.76 o 
  -9  -1  14        1.46        2.59      5.46 o 
  -8  -1  14      267.24      277.54     24.39 o 
  -7  -1  14        3.62        2.94      4.38 o 
  -6  -1  14       93.49       71.05     13.95 o 
  -5  -1  14      290.40      287.22     22.03 o 
  -4  -1  14       87.36       81.35     11.99 o 
  -3  -1  14      220.77      189.48     20.20 o 
  -2  -1  14      488.84      472.75     23.54 o 
  -1  -1  14      884.97      886.81     37.23 o 
   0  -1  14       80.07       77.53     15.94 o 
   1  -1  14       11.54       12.93      8.97 o 
   2  -1  14       25.59       22.64     12.39 o 
   3  -1  14      172.60      181.16     18.16 o 
   4  -1  14       10.51        6.11     10.39 o 
   5  -1  14        7.72       13.48     21.51 o 
 -10   0  14        0.02        1.01      4.78 o 
  -9   0  14       26.56       25.57     17.87 o 
  -8   0  14       92.50      102.96     15.57 o 
  -7   0  14       91.66       88.80     11.82 o 
  -6   0  14        4.16        7.68      4.29 o 
  -5   0  14       61.86       56.76     13.61 o 
  -4   0  14        4.77        3.31      5.31 o 
  -3   0  14        4.13        8.73      8.35 o 
  -2   0  14        3.49        3.82      5.34 o 
  -1   0  14        4.91        7.81      4.68 o 
   0   0  14        0.77        4.45      4.82 o 
   1   0  14       17.27       16.02     10.54 o 
   2   0  14        3.97        4.96      7.45 o 
   3   0  14      105.85      116.33     17.12 o 
   4   0  14      234.40      271.22     29.93 o 
   5   0  14      136.48      166.81     20.13 o 
 -10   1  14        0.64        0.56      5.58 o 
  -9   1  14       48.70       47.95     31.61 o 
  -8   1  14        0.34        3.64      4.50 o 
  -7   1  14       78.41       65.40     13.89 o 
  -6   1  14       86.07       66.28     15.26 o 
  -5   1  14       92.18       73.89     14.45 o 
  -4   1  14       98.93       78.01     17.37 o 
  -3   1  14      261.66      281.70     20.26 o 
  -2   1  14       31.00       31.52     16.88 o 
  -1   1  14      101.51       81.96     17.08 o 
   0   1  14        2.72        2.97      3.42 o 
   1   1  14       67.81       52.71     12.78 o 
   2   1  14       40.58       41.25     31.81 o 
   3   1  14      171.15      171.57     19.72 o 
   4   1  14        6.01        4.79      4.31 o 
 -10   2  14      378.07      430.39     41.81 o 
  -9   2  14        6.08        7.83      9.23 o 
  -8   2  14        0.27        1.25      6.03 o 
  -7   2  14      203.10      208.65     25.08 o 
  -6   2  14        0.75        5.04      3.79 o 
  -5   2  14        0.00        1.66      4.35 o 
  -4   2  14      224.98      239.81     21.52 o 
  -3   2  14        4.75        3.06      3.93 o 
  -2   2  14      104.43      119.67     14.60 o 
  -1   2  14        8.77        9.10      5.59 o 
   0   2  14       42.22       42.74     26.47 o 
   1   2  14        5.21        6.44      5.69 o 
   2   2  14      205.49      222.57     32.35 o 
   3   2  14       17.54       23.18     23.44 o 
   4   2  14        1.76        1.94      8.16 o 
 -10   3  14      124.19      127.55     14.95 o 
  -9   3  14      444.16      459.91     31.38 o 
  -8   3  14        2.55        3.64      6.80 o 
  -7   3  14       50.86       53.76     13.36 o 
  -6   3  14       14.76       11.79      8.09 o 
  -5   3  14      105.84       98.28     12.82 o 
  -4   3  14        0.07        2.74      4.49 o 
  -3   3  14      257.44      221.14     24.72 o 
  -2   3  14       26.91       31.85     15.69 o 
  -1   3  14        0.05        5.56      7.25 o 
   0   3  14       41.42       29.87     19.68 o 
   1   3  14      246.78      257.03     24.70 o 
   2   3  14       51.68       52.79     45.65 o 
   3   3  14        1.82       -0.26      8.63 o 
 -10   4  14       29.74       24.52     24.77 o 
  -9   4  14       75.09       71.60     12.76 o 
  -8   4  14       37.05       39.74     14.41 o 
  -7   4  14       21.77       20.00     12.97 o 
  -6   4  14        0.16        3.38      5.15 o 
  -5   4  14      381.31      404.21     35.92 o 
  -4   4  14        1.60        3.56      7.14 o 
  -3   4  14        3.57        1.93      6.99 o 
  -2   4  14      745.38      773.31     62.60 o 
  -1   4  14       52.92       47.58     33.48 o 
   0   4  14      292.26      276.07     25.76 o 
   1   4  14        7.31       11.69     12.10 o 
   2   4  14       23.51       16.68     20.13 o 
   3   4  14       32.52       31.11     44.02 o 
 -10   5  14       27.54       21.10     19.92 o 
  -9   5  14       15.13       12.83     15.50 o 
  -8   5  14       66.52       62.44     12.41 o 
  -7   5  14      151.21      161.84     20.44 o 
  -6   5  14        7.72        5.12      5.63 o 
  -5   5  14       45.78       34.19     21.42 o 
  -4   5  14      154.06      149.88     18.44 o 
  -3   5  14       12.80       15.66      9.98 o 
  -2   5  14       56.51       42.40     17.78 o 
  -1   5  14       41.63       32.32     23.48 o 
   0   5  14       78.63       85.43     17.67 o 
   1   5  14        2.75        4.53      6.68 o 
   2   5  14       12.19       12.18     18.79 o 
  -9   6  14       19.43       17.55     13.98 o 
  -8   6  14       15.62       15.98     15.88 o 
  -7   6  14       41.05       40.41     27.94 o 
  -6   6  14       29.80       24.44     22.02 o 
  -5   6  14      167.32      156.09     20.14 o 
  -4   6  14        0.17        1.59      5.02 o 
  -3   6  14      227.77      214.69     25.32 o 
  -2   6  14       34.44       18.95     13.61 o 
  -1   6  14       33.97       46.65     30.97 o 
   0   6  14       11.85       12.87     16.03 o 
   1   6  14        0.01        2.37      6.02 o 
  -9   7  14       74.17       75.92     19.42 o 
  -8   7  14       12.19        9.49     11.46 o 
  -7   7  14       72.75       86.21     12.74 o 
  -6   7  14      132.42      154.01     20.02 o 
  -5   7  14        6.48        4.05      4.65 o 
  -4   7  14      118.54      147.31     24.82 o 
  -3   7  14       49.82       44.66     25.26 o 
  -2   7  14       27.59       23.83     15.67 o 
  -1   7  14       14.43       12.06     14.60 o 
   0   7  14       17.40       21.42     18.88 o 
  -7   8  14      311.30      341.68     28.18 o 
  -6   8  14        9.23       11.17      9.70 o 
  -5   8  14       55.48       64.03     17.28 o 
  -4   8  14      289.95      301.65     30.95 o 
  -3   8  14        4.05        4.61      6.19 o 
  -2   8  14        2.99        8.28      5.76 o 
  -2 -11  15       11.45       17.39     20.10 o 
  -1 -11  15       16.11       13.97     12.91 o 
   0 -11  15        8.40        7.01      9.75 o 
   1 -11  15        5.89        6.97      8.46 o 
  -4 -10  15        2.55        4.52      7.75 o 
  -3 -10  15      163.97      163.46     32.25 o 
  -2 -10  15        0.05       -0.19     12.46 o 
  -1 -10  15       30.81       29.14     24.13 o 
   0 -10  15       24.73       20.26     25.49 o 
   1 -10  15        0.28        1.54      7.43 o 
   2 -10  15      107.93      112.10     14.77 o 
   3 -10  15        7.83        6.31      9.95 o 
  -5  -9  15      107.01      132.05     23.40 o 
  -4  -9  15      173.05      196.71     35.25 o 
  -3  -9  15      178.46      191.47     23.14 o 
  -2  -9  15        8.76       11.51      8.83 o 
  -1  -9  15       78.52       96.77     19.00 o 
   0  -9  15       14.08       13.54     10.54 o 
   1  -9  15       73.69       69.49     13.67 o 
   2  -9  15       69.69       73.65     23.35 o 
   3  -9  15      336.80      321.21     38.58 o 
   4  -9  15       10.79        8.55     12.11 o 
  -6  -8  15       90.42       93.64     16.28 o 
  -5  -8  15       55.68       56.77     47.98 o 
  -4  -8  15       65.08       66.98     39.74 o 
  -3  -8  15       45.42       50.25     31.96 o 
  -2  -8  15       60.22       52.64     33.94 o 
  -1  -8  15       53.53       41.54     29.64 o 
   0  -8  15      608.23      669.03     42.28 o 
   1  -8  15      152.81      173.19     18.83 o 
   2  -8  15        7.41        4.64      7.28 o 
   3  -8  15       49.92       41.85      9.05 o 
   4  -8  15       19.84       11.65     26.47 o 
  -7  -7  15        4.30        1.79      7.43 o 
  -6  -7  15       74.94       74.59     25.05 o 
  -5  -7  15      199.46      220.88     27.49 o 
  -4  -7  15      604.24      656.39     45.19 o 
  -3  -7  15       12.19       11.71     10.17 o 
  -2  -7  15       21.89       27.72     19.27 o 
  -1  -7  15       20.65       28.67     19.87 o 
   0  -7  15       96.14       86.65     18.78 o 
   1  -7  15      209.22      201.54     28.69 o 
   2  -7  15       51.79       52.03     30.79 o 
   3  -7  15       23.50       20.83     42.13 o 
   4  -7  15      133.86      153.49     31.09 o 
  -8  -6  15        0.08        1.14      6.96 o 
  -7  -6  15       69.33       96.56     16.07 o 
  -6  -6  15       34.07       39.03     38.52 o 
  -5  -6  15      102.36       96.57     55.37 o 
  -4  -6  15        0.34        2.88      5.95 o 
  -3  -6  15      153.67      171.97     27.24 o 
  -2  -6  15        2.58        2.27      3.58 o 
  -1  -6  15        4.88        6.84      7.52 o 
   0  -6  15       51.24       47.34     29.11 o 
   1  -6  15      156.36      180.78     25.39 o 
   2  -6  15       33.10       24.60      6.52 o 
   3  -6  15        6.41        2.86      4.28 o 
   4  -6  15        0.00        0.95      5.15 o 
   5  -6  15        3.06        2.39      5.56 o 
  -8  -5  15        0.02        3.08      7.21 o 
  -7  -5  15       11.95        7.56     10.59 o 
  -6  -5  15       34.03       35.66     21.37 o 
  -5  -5  15      133.59      118.64     17.37 o 
  -4  -5  15        8.38        9.05     11.36 o 
  -3  -5  15       44.15       47.23     12.67 o 
  -2  -5  15       99.40      100.61     11.03 o 
  -1  -5  15      810.43      846.65     67.77 o 
   0  -5  15       10.35       13.23      8.44 o 
   1  -5  15       50.83       40.41     23.71 o 
   2  -5  15      323.00      343.79     21.31 o 
   3  -5  15        1.13        1.67      6.10 o 
   4  -5  15       58.12       55.95     11.10 o 
   5  -5  15       96.49       91.15     12.20 o 
  -9  -4  15      144.87      145.39     20.55 o 
  -8  -4  15       22.09       19.89     23.83 o 
  -7  -4  15        0.14       -3.02     20.66 o 
  -6  -4  15       11.48        9.28      8.41 o 
  -5  -4  15       31.54       25.87      9.15 o 
  -4  -4  15      132.88      160.45     19.15 o 
  -3  -4  15       72.29       74.40     10.37 o 
  -2  -4  15       37.91       42.25     10.64 o 
  -1  -4  15      143.49      135.95     11.59 o 
   0  -4  15       20.26       24.21     14.24 o 
   1  -4  15        4.71        3.06      4.74 o 
   2  -4  15       40.39       34.40     18.46 o 
   3  -4  15      108.47      114.80     13.70 o 
   4  -4  15       43.82       54.08     13.74 o 
   5  -4  15       11.41        9.10     12.92 o 
  -9  -3  15       41.90       40.70     14.64 o 
  -8  -3  15        1.69        7.60      7.95 o 
  -7  -3  15       27.39       24.67     20.25 o 
  -6  -3  15       94.36       96.47     12.86 o 
  -5  -3  15      143.48      178.75     21.58 o 
  -4  -3  15        5.24        1.41      4.02 o 
  -3  -3  15      189.91      201.70     18.74 o 
  -2  -3  15        9.07        8.51      7.02 o 
  -1  -3  15       18.71       18.29      9.73 o 
   0  -3  15      253.21      244.69     21.39 o 
   1  -3  15       31.36       31.62     16.94 o 
   2  -3  15        0.30        2.28      4.54 o 
   3  -3  15      812.09      902.15     59.76 o 
   4  -3  15        0.42        1.68      6.01 o 
   5  -3  15       58.18       67.66     17.74 o 
  -9  -2  15       95.72       87.02     11.41 o 
  -8  -2  15       95.55       89.01     13.20 o 
  -7  -2  15       34.06       21.28     15.08 o 
  -6  -2  15        9.23       10.45      7.12 o 
  -5  -2  15      204.03      169.23     20.48 o 
  -4  -2  15       72.14       72.30     11.25 o 
  -3  -2  15        7.78       10.45      7.65 o 
  -2  -2  15       99.44       87.83     11.37 o 
  -1  -2  15      173.68      206.08     20.54 o 
   0  -2  15      726.29      723.37     69.43 o 
   1  -2  15       95.24       86.09     10.50 o 
   2  -2  15       17.94       23.26     20.16 o 
   3  -2  15       45.75       44.01     38.75 o 
   4  -2  15       36.68       32.50     39.04 o 
 -10  -1  15       31.61       31.01     29.61 o 
  -9  -1  15        6.00        6.84      9.75 o 
  -8  -1  15      557.46      582.83     34.52 o 
  -7  -1  15       10.99       13.18      9.29 o 
  -6  -1  15       57.89       66.03     28.62 o 
  -5  -1  15       62.83       63.89     11.33 o 
  -4  -1  15        4.83        1.33      5.77 o 
  -3  -1  15       10.74       13.25      7.06 o 
  -2  -1  15      393.62      390.61     24.25 o 
  -1  -1  15        7.72       11.28      6.74 o 
   0  -1  15        1.25        2.97      4.38 o 
   1  -1  15      720.85      682.02     48.91 o 
   2  -1  15       76.52       96.36     15.38 o 
   3  -1  15        9.36       10.61      8.64 o 
   4  -1  15       20.23       19.88     21.11 o 
 -10   0  15       73.84       73.10     11.75 o 
  -9   0  15        8.17        6.47      6.07 o 
  -8   0  15       57.24       42.11     34.73 o 
  -7   0  15      412.02      414.56     32.70 o 
  -6   0  15      239.61      274.47     26.83 o 
  -5   0  15        7.60        4.72      5.08 o 
  -4   0  15       16.39       18.14     10.91 o 
  -3   0  15       39.65       42.72     17.22 o 
  -2   0  15       16.65       25.97     14.46 o 
  -1   0  15      505.51      503.91     43.04 o 
   0   0  15       57.61       64.57     15.64 o 
   1   0  15       40.95       29.75     21.60 o 
   2   0  15       84.50       75.31     17.74 o 
   3   0  15       35.81       32.16     39.07 o 
   4   0  15       85.63       96.13     16.25 o 
 -10   1  15        6.84        4.32      7.08 o 
  -9   1  15       74.14       68.52     15.84 o 
  -8   1  15      112.94      130.69     14.26 o 
  -7   1  15       51.89       63.45     16.93 o 
  -6   1  15       20.62       14.17      9.44 o 
  -5   1  15       52.42       32.15     20.42 o 
  -4   1  15       96.78       88.94     18.72 o 
  -3   1  15       23.27       19.93     11.50 o 
  -2   1  15        4.07        2.34      5.38 o 
  -1   1  15       55.74       66.07     16.23 o 
   0   1  15       65.47       60.96     15.28 o 
   1   1  15        3.61        5.18      4.96 o 
   2   1  15       20.53       18.94     23.37 o 
   3   1  15       77.50       84.80     19.18 o 
 -10   2  15       68.05       82.29     17.04 o 
  -9   2  15        0.91        0.90      5.45 o 
  -8   2  15      111.85      103.72     14.42 o 
  -7   2  15       19.37       18.30     13.37 o 
  -6   2  15       12.03       24.87     17.68 o 
  -5   2  15      163.69      157.32     19.93 o 
  -4   2  15       38.73       23.62     12.32 o 
  -3   2  15       40.44       35.28     17.69 o 
  -2   2  15      206.75      232.83     23.70 o 
  -1   2  15        4.40        6.76      6.48 o 
   0   2  15       29.19       27.35     19.73 o 
   1   2  15      189.81      200.66     23.15 o 
   2   2  15       20.46       24.22     16.04 o 
   3   2  15        2.23        5.01     11.45 o 
 -10   3  15       42.82       32.20     32.45 o 
  -9   3  15       28.22       24.29     24.04 o 
  -8   3  15       36.47       40.79     34.76 o 
  -7   3  15        2.60        2.80      5.10 o 
  -6   3  15      414.34      417.25     25.71 o 
  -5   3  15       36.39       35.17     24.95 o 
  -4   3  15        8.91       14.72      8.23 o 
  -3   3  15      174.13      158.41     16.36 o 
  -2   3  15       43.88       50.90     30.20 o 
  -1   3  15       51.05       55.01     15.02 o 
   0   3  15      117.73      110.59     17.45 o 
   1   3  15        0.02        2.70      4.73 o 
   2   3  15      186.49      195.94     29.69 o 
  -9   4  15       53.00       50.12     13.38 o 
  -8   4  15       10.93        8.70      8.68 o 
  -7   4  15        2.32        1.48      9.47 o 
  -6   4  15       10.76        7.35      7.46 o 
  -5   4  15      135.17      131.27     14.84 o 
  -4   4  15       78.52       73.54     19.11 o 
  -3   4  15        1.57        5.91      5.10 o 
  -2   4  15       17.05       14.93      9.97 o 
  -1   4  15       44.73       46.46     24.09 o 
   0   4  15        7.44        9.83     10.97 o 
   1   4  15        0.00        4.74     14.71 o 
  -9   5  15       26.98       24.33     28.56 o 
  -8   5  15       51.92       70.94     12.80 o 
  -7   5  15        6.65        7.25      9.38 o 
  -6   5  15        8.46       12.62     10.30 o 
  -5   5  15       84.73       79.16     16.14 o 
  -4   5  15       63.25       73.54     15.92 o 
  -3   5  15       54.02       42.92     22.79 o 
  -2   5  15      132.18      117.63     14.28 o 
  -1   5  15       27.62       38.64     22.63 o 
   0   5  15       19.28       24.99     19.30 o 
  -8   6  15       94.76      115.31     14.06 o 
  -7   6  15        2.97        4.80      5.29 o 
  -6   6  15       21.80       16.53     12.03 o 
  -5   6  15       23.67       18.53     16.65 o 
  -4   6  15        2.70        4.86      8.86 o 
  -3   6  15        2.80        9.37      6.31 o 
  -2   6  15      175.55      149.63     18.46 o 
  -1   6  15        7.05        5.39      6.35 o 
  -7   7  15        6.09        5.64      6.60 o 
  -6   7  15      196.71      233.09     19.58 o 
  -5   7  15       16.36       10.75     11.88 o 
  -4   7  15      181.23      182.44     17.49 o 
  -3   7  15       42.47       41.92     25.88 o 
  -2   7  15       68.23       57.99     49.29 o 
  -2 -10  16        0.29        2.05      7.62 o 
  -1 -10  16        8.23        8.65     12.79 o 
   0 -10  16        0.03        2.41      5.48 o 
   1 -10  16       36.61       41.02     13.52 o 
  -4  -9  16        7.57        1.99      9.02 o 
  -3  -9  16       70.33       83.71     46.79 o 
  -2  -9  16       10.51       11.45     11.28 o 
  -1  -9  16       71.59       56.35     43.96 o 
   0  -9  16       50.58       48.98     27.84 o 
   1  -9  16       10.02        5.98      8.13 o 
   2  -9  16       41.76       39.28     12.75 o 
  -5  -8  16        9.87       10.94      9.32 o 
  -4  -8  16      192.81      218.09     30.81 o 
  -3  -8  16        1.17        2.31      5.85 o 
  -2  -8  16       82.54       98.24     28.48 o 
  -1  -8  16       21.74       21.82     22.75 o 
   0  -8  16        0.53        4.89      6.86 o 
   1  -8  16      164.41      193.83     22.54 o 
   2  -8  16       15.70       12.96     17.94 o 
   3  -8  16       13.53       17.21     18.38 o 
  -6  -7  16       76.32       81.67     26.09 o 
  -5  -7  16       68.90       95.27     18.01 o 
  -4  -7  16       20.32       17.86     19.96 o 
  -3  -7  16       33.67       38.83     27.21 o 
  -2  -7  16       55.37       70.67     41.26 o 
  -1  -7  16      108.24       94.74     16.37 o 
   0  -7  16       57.66       64.98     28.59 o 
   1  -7  16        0.04        1.03      6.50 o 
   2  -7  16       32.34       26.21     20.83 o 
   3  -7  16       74.29       91.49     18.75 o 
  -7  -6  16       27.64       27.10     26.53 o 
  -6  -6  16       24.12       22.07     28.33 o 
  -5  -6  16        6.58        7.15      9.20 o 
  -4  -6  16        7.91        9.90     11.35 o 
  -3  -6  16       18.10       17.13     19.02 o 
  -2  -6  16      105.54      101.67     15.10 o 
  -1  -6  16       10.86       13.40     11.36 o 
   0  -6  16      414.99      469.05     37.04 o 
   1  -6  16       19.75       13.69     14.03 o 
   2  -6  16      316.49      388.68     35.15 o 
   3  -6  16        2.45        4.41     10.28 o 
  -7  -5  16        9.74        6.84      7.58 o 
  -6  -5  16        0.13        4.16     15.11 o 
  -5  -5  16       59.42       59.91     47.09 o 
  -4  -5  16       12.50       17.57     14.62 o 
  -3  -5  16      134.80      146.45     25.33 o 
  -2  -5  16      171.34      205.45     20.23 o 
  -1  -5  16        7.23        9.37      6.68 o 
   0  -5  16       31.66       32.86      8.32 o 
   1  -5  16      240.76      240.86     19.16 o 
   2  -5  16       15.84       16.84      9.68 o 
   3  -5  16      115.63      121.70     13.80 o 
   4  -5  16       10.48        7.11     11.54 o 
  -8  -4  16       32.56       25.09     20.89 o 
  -7  -4  16        7.83       10.09     23.74 o 
  -6  -4  16       66.10       61.15     60.90 o 
  -5  -4  16       42.80       35.08      9.53 o 
  -4  -4  16      131.71      136.89     15.95 o 
  -3  -4  16      121.23      113.73     10.45 o 
  -2  -4  16       48.78       50.71     41.93 o 
  -1  -4  16      164.51      151.42     11.75 o 
   0  -4  16       65.36       75.06     10.67 o 
   1  -4  16        4.59        4.70      4.53 o 
   2  -4  16       49.48       39.45     10.77 o 
   3  -4  16        0.80        2.22      4.93 o 
   4  -4  16       10.96        9.23     17.30 o 
  -8  -3  16       10.10       14.20     14.19 o 
  -7  -3  16       42.04       36.27     10.76 o 
  -6  -3  16       15.41        9.04      8.78 o 
  -5  -3  16      331.22      355.60     22.09 o 
  -4  -3  16       31.49       41.48      9.46 o 
  -3  -3  16        0.42        1.67      4.12 o 
  -2  -3  16        6.25        5.31      4.09 o 
  -1  -3  16       42.08       47.60     10.52 o 
   0  -3  16      450.95      491.58     26.69 o 
   1  -3  16      226.18      227.26     24.48 o 
   2  -3  16        6.52       10.72     20.14 o 
   3  -3  16      157.37      208.91     30.07 o 
  -9  -2  16       59.39       57.57     10.72 o 
  -8  -2  16        1.93        2.63      5.86 o 
  -7  -2  16      161.28      148.70     15.70 o 
  -6  -2  16       43.80       48.43     10.44 o 
  -5  -2  16        9.33        8.47      8.45 o 
  -4  -2  16        5.77        4.40      5.62 o 
  -3  -2  16       79.15       71.81     12.07 o 
  -2  -2  16        0.81        3.90      5.45 o 
  -1  -2  16        5.29        6.10      4.47 o 
   0  -2  16       43.60       51.04     11.46 o 
   1  -2  16      106.69      108.35     11.90 o 
   2  -2  16        7.06        9.09      8.41 o 
   3  -2  16       34.00       41.18     13.04 o 
  -9  -1  16      122.53      166.25     16.15 o 
  -8  -1  16        0.00       -0.82      4.50 o 
  -7  -1  16      117.63      104.08     13.75 o 
  -6  -1  16       27.09       32.51     19.00 o 
  -5  -1  16        2.29        3.89      5.00 o 
  -4  -1  16        0.66        2.49      4.93 o 
  -3  -1  16      307.07      314.30     26.81 o 
  -2  -1  16       28.69       24.43     17.43 o 
  -1  -1  16       19.33       17.76     10.58 o 
   0  -1  16       12.38       12.13     10.18 o 
   1  -1  16       15.42       14.45     11.59 o 
   2  -1  16       22.96       12.18     12.33 o 
   3  -1  16       23.67       16.34     21.94 o 
  -9   0  16        7.69        8.57      8.07 o 
  -8   0  16      125.20      123.40     18.86 o 
  -7   0  16       20.65       14.55     10.68 o 
  -6   0  16       50.81       49.86     30.30 o 
  -5   0  16       21.12       26.85     16.63 o 
  -4   0  16       15.24       15.32      9.02 o 
  -3   0  16        0.16        0.60      4.56 o 
  -2   0  16       64.51       76.50     12.10 o 
  -1   0  16        0.13        1.90      5.04 o 
   0   0  16       52.15       55.51     23.86 o 
   1   0  16       14.22       10.91     13.80 o 
   2   0  16        9.21       13.24     11.22 o 
   3   0  16      128.73      159.74     23.30 o 
  -9   1  16      318.39      384.34     24.64 o 
  -8   1  16      126.33      134.00     14.03 o 
  -7   1  16      165.03      181.55     16.13 o 
  -6   1  16        1.01        2.32      6.72 o 
  -5   1  16      202.93      181.48     22.63 o 
  -4   1  16       56.60       62.71     17.64 o 
  -3   1  16        2.34        2.02      4.64 o 
  -2   1  16        3.45        4.45      5.50 o 
  -1   1  16       23.00       21.62     15.69 o 
   0   1  16       60.86       61.61     16.14 o 
   1   1  16      153.36      181.34     22.66 o 
   2   1  16       43.63       42.63     28.47 o 
  -9   2  16       68.87       86.86     12.70 o 
  -8   2  16        5.51        7.40     10.64 o 
  -7   2  16        0.82        2.18      4.64 o 
  -6   2  16        0.31        0.93      5.22 o 
  -5   2  16       26.76       23.94     15.40 o 
  -4   2  16       23.89       27.48     17.77 o 
  -3   2  16       23.69       29.40     18.63 o 
  -2   2  16       19.18       19.08     14.27 o 
  -1   2  16      140.94      143.51     14.99 o 
   0   2  16       44.40       42.70     25.76 o 
   1   2  16        5.49       14.11     12.95 o 
   2   2  16       38.99       41.34     36.55 o 
  -8   3  16       72.52       78.82     13.66 o 
  -7   3  16        0.62        2.17      6.94 o 
  -6   3  16       46.81       34.65     27.59 o 
  -5   3  16        1.21        1.50      4.21 o 
  -4   3  16        1.30        2.41      5.45 o 
  -3   3  16       40.00       33.93     22.17 o 
  -2   3  16      182.22      176.17     15.74 o 
  -1   3  16      368.74      456.38     39.49 o 
   0   3  16      327.24      331.22     42.47 o 
   1   3  16        0.09        0.27      7.65 o 
  -8   4  16       36.63       30.16     21.52 o 
  -7   4  16       11.89        8.63      9.84 o 
  -6   4  16        0.09        1.59      6.28 o 
  -5   4  16       59.10       50.27     10.56 o 
  -4   4  16       41.14       52.38     13.63 o 
  -3   4  16       21.99       29.41     16.65 o 
  -2   4  16        1.37        3.10      3.60 o 
  -1   4  16       14.96       10.76     13.90 o 
   0   4  16       25.73       26.54     25.60 o 
  -7   5  16        3.16        7.28      7.94 o 
  -6   5  16        0.45        5.89      5.87 o 
  -5   5  16       10.98       11.79     11.72 o 
  -4   5  16        8.47       11.21      7.60 o 
  -3   5  16       20.00       15.56     12.69 o 
  -2   5  16       13.02        8.55      9.64 o 
  -1   5  16      108.86      132.32     17.58 o 
  -6   6  16        0.00        1.81      4.90 o 
  -5   6  16        8.35        8.05     10.40 o 
  -4   6  16      342.06      370.15     29.01 o 
  -3   6  16      123.88      123.37     14.45 o 
  -4  -8  17        8.30       10.08     15.96 o 
  -3  -8  17        3.48        8.44      9.12 o 
  -2  -8  17       16.89       14.93     16.74 o 
  -1  -8  17       54.13       51.34     49.32 o 
   0  -8  17       10.36        8.58      8.33 o 
   1  -8  17      140.14      172.35     19.59 o 
  -5  -7  17       34.60       32.56     32.83 o 
  -4  -7  17      110.64      158.57     21.57 o 
  -3  -7  17       52.71       45.96     48.45 o 
  -2  -7  17       38.40       41.21     17.26 o 
  -1  -7  17      143.59      144.99     20.87 o 
   0  -7  17       94.43       88.63     15.56 o 
   1  -7  17        4.10        5.73      5.33 o 
  -6  -6  17        0.07       -0.08      9.02 o 
  -5  -6  17        1.69        0.70      8.86 o 
  -4  -6  17       26.84       28.02     28.60 o 
  -3  -6  17      207.34      262.96     31.53 o 
  -2  -6  17      346.14      384.05     35.76 o 
  -1  -6  17      160.74      184.57     24.94 o 
   0  -6  17        2.22        3.59      7.33 o 
   1  -6  17       94.63       93.36     15.19 o 
   2  -6  17       23.57       16.21     30.40 o 
  -6  -5  17      130.98      135.10     19.54 o 
  -5  -5  17        0.05        1.58      6.75 o 
  -4  -5  17       16.76       11.38     11.53 o 
  -3  -5  17       41.94       39.70     30.30 o 
  -2  -5  17       38.08       40.18     33.07 o 
  -1  -5  17      145.22      177.92     26.37 o 
   0  -5  17       10.38       16.71     21.89 o 
   1  -5  17        2.91        1.73      7.68 o 
   2  -5  17      157.94      158.57     28.19 o 
  -7  -4  17       95.77      103.83     18.73 o 
  -6  -4  17      115.28       97.81     21.61 o 
  -5  -4  17       84.67       82.86     18.82 o 
  -4  -4  17       13.18       13.36     11.41 o 
  -3  -4  17      121.25      134.93     29.41 o 
  -2  -4  17       36.01       31.85      7.99 o 
  -1  -4  17       45.32       35.49      8.70 o 
   0  -4  17       24.59       22.30     18.90 o 
   1  -4  17        2.02        4.23      4.99 o 
   2  -4  17        0.23        1.19      5.16 o 
  -7  -3  17        3.09        6.12     10.48 o 
  -6  -3  17        0.93        1.35      3.54 o 
  -5  -3  17      352.20      379.40     28.12 o 
  -4  -3  17        0.01        2.33      3.80 o 
  -3  -3  17        9.27        8.18      6.97 o 
  -2  -3  17       75.54       76.91     13.26 o 
  -1  -3  17        9.39        8.03      5.73 o 
   0  -3  17       13.80       13.50     12.99 o 
   1  -3  17        5.16        2.81      3.65 o 
   2  -3  17       80.74       67.35     12.06 o 
  -8  -2  17       14.65        8.67     10.42 o 
  -7  -2  17      368.83      399.25     37.91 o 
  -6  -2  17        4.21        6.07      4.89 o 
  -5  -2  17        6.15        4.97      8.24 o 
  -4  -2  17       24.58       32.80      9.83 o 
  -3  -2  17        4.68        5.83      7.83 o 
  -2  -2  17       19.04       15.08     13.05 o 
  -1  -2  17       40.63       40.05     28.78 o 
   0  -2  17       22.67       22.91     22.54 o 
   1  -2  17       24.40       21.62     27.32 o 
   2  -2  17        0.27        1.85      5.66 o 
  -8  -1  17       24.37       20.90     19.29 o 
  -7  -1  17      137.92      123.35     14.80 o 
  -6  -1  17        9.75        7.98      7.08 o 
  -5  -1  17        0.45        1.76      4.65 o 
  -4  -1  17       85.52       94.15     13.00 o 
  -3  -1  17        1.07       -0.97      9.78 o 
  -2  -1  17        0.92        1.66      4.56 o 
  -1  -1  17      379.12      384.78     25.85 o 
   0  -1  17       96.52      106.28     16.82 o 
   1  -1  17       36.02       18.90     21.55 o 
   2  -1  17        1.79        1.11      5.71 o 
  -8   0  17        1.19        1.55      4.39 o 
  -7   0  17      182.61      178.80     23.60 o 
  -6   0  17      115.08      140.85     24.08 o 
  -5   0  17        0.21        1.97      5.51 o 
  -4   0  17       41.23       27.34     25.66 o 
  -3   0  17       15.07       14.65     17.05 o 
  -2   0  17       22.20       30.16     26.24 o 
  -1   0  17      263.77      308.43     24.65 o 
   0   0  17       34.69       32.84     36.79 o 
   1   0  17       16.50       13.34     12.60 o 
  -8   1  17      101.34      100.74     13.65 o 
  -7   1  17        1.35        0.72      4.70 o 
  -6   1  17        7.18        9.67      8.93 o 
  -5   1  17       16.99       20.65     14.66 o 
  -4   1  17       71.28       64.35     14.97 o 
  -3   1  17       63.20       78.74     23.98 o 
  -2   1  17        0.00        2.29      3.41 o 
  -1   1  17        2.57        1.54      3.57 o 
   0   1  17       11.40        7.86     11.75 o 
   1   1  17      323.56      326.18     28.00 o 
  -7   2  17        1.89        1.71      5.88 o 
  -6   2  17        9.56        8.50      9.92 o 
  -5   2  17       21.84        8.37      8.42 o 
  -4   2  17       81.59       92.45     19.37 o 
  -3   2  17       19.48       15.07     13.26 o 
  -2   2  17        0.03        3.38      6.84 o 
  -1   2  17       74.97       82.02     24.20 o 
   0   2  17       10.61        5.99      5.96 o 
  -7   3  17       41.49       37.42     35.45 o 
  -6   3  17       25.02       23.86     22.55 o 
  -5   3  17      265.07      260.68     28.49 o 
  -4   3  17       71.39       58.47     14.55 o 
  -3   3  17       25.24       25.47     20.76 o 
  -2   3  17        6.39       10.32      8.69 o 
  -1   3  17       21.92       32.89     27.93 o 
  -6   4  17       83.76       95.29     12.83 o 
  -5   4  17      119.16      146.11     15.17 o 
  -4   4  17       34.96       38.52     34.41 o 
  -3   4  17       28.38       20.12     18.73 o 
  -4  -6  18      212.00      265.79     26.43 o 
  -3  -6  18       14.39       18.14     15.71 o 
  -2  -6  18        1.47        4.63      7.02 o 
  -1  -6  18        2.57        2.30      5.80 o 
  -5  -5  18        0.23        3.73     10.51 o 
  -4  -5  18       10.39       11.06      9.72 o 
  -3  -5  18        0.02        3.24      7.65 o 
  -2  -5  18       24.52       24.37     25.10 o 
  -1  -5  18        0.07        2.73     11.15 o 
   0  -5  18       19.61       11.94     14.25 o 
  -5  -4  18       40.58       48.41     18.44 o 
  -4  -4  18        4.42        4.85     11.14 o 
  -3  -4  18       45.80       47.58     45.00 o 
  -2  -4  18       12.25       13.02     19.54 o 
  -1  -4  18       23.76       25.02     27.78 o 
   0  -4  18       70.54       87.14     15.16 o 
  -6  -3  18       18.59       12.59     12.46 o 
  -5  -3  18      108.25      114.03     25.03 o 
  -4  -3  18       24.09       30.98     35.87 o 
  -3  -3  18      180.40      224.85     24.33 o 
  -2  -3  18       96.89      106.26     12.23 o 
  -1  -3  18       32.54       21.59     23.95 o 
   0  -3  18       49.35       47.95      9.41 o 
  -6  -2  18       51.94       55.90     13.20 o 
  -5  -2  18        4.06        5.60      7.72 o 
  -4  -2  18       35.78       38.43     11.01 o 
  -3  -2  18      136.48      163.63     20.00 o 
  -2  -2  18       42.13       26.25     26.03 o 
  -1  -2  18      100.74      121.07     13.06 o 
   0  -2  18        0.33        1.80      4.66 o 
  -6  -1  18       13.16       23.02     17.83 o 
  -5  -1  18        1.75        2.74      4.88 o 
  -4  -1  18      108.56      116.11     14.41 o 
  -3  -1  18      107.33      124.65     13.95 o 
  -2  -1  18      153.26      150.21     17.38 o 
  -1  -1  18      219.86      246.54     17.93 o 
   0  -1  18      192.87      190.62     19.95 o 
  -6   0  18       22.70       22.94     25.90 o 
  -5   0  18        9.27        7.13      7.70 o 
  -4   0  18        1.24        2.66      4.89 o 
  -3   0  18      282.51      365.28     35.69 o 
  -2   0  18        6.26        3.80      5.06 o 
  -1   0  18       13.13       16.94     22.95 o 
  -6   1  18       10.27       15.97     19.88 o 
  -5   1  18       45.84       49.97     11.48 o 
  -4   1  18      302.00      331.03     20.72 o 
  -3   1  18       23.19       23.30     22.97 o 
  -2   1  18       45.07       41.11     15.18 o 
  -5   2  18       23.74       22.57     20.89 o 
  -4   2  18       34.88       26.54     38.60 o 
  -3   2  18      105.62      116.96     14.02 o 
                                                 
